# Supplementary material for: (3aR,6aR)-1-Phenyl-5-[(R)-1-phenyl­ethyl]-3-[4-(trifluoro­meth­yl)phen­yl]-1,6a-dihydro­pyrrolo[3,4-c]pyrazole-4,6(3aH,5H)-dione
Source: Acta Crystallogr Sect E Struct Rep Online. 2009 Nov 25;65(Pt 12):o3196–7. doi: 10.1107/S1600536809049319 (PMC2971765; doi:10.1107/S1600536809049319)
Supplement: Supplementary file 1 [file e-65-o3196-sup1.cif]

##############################################################################
###                                                                        ###
###        Electronic paper (Acta Crystallographica Section E)             ###
###                                                                        ###
##############################################################################
#                                                                            #
# This CIF contains the data in a paper accepted for publication in Acta     #
# Crystallographica Section E. It conforms to the requirements of Notes      #
# for Authors for Section E, and has been peer reviewed under the auspices   #
# of the IUCr Commission on Journals.                                        #
#                                                                            #
# Full details of the Crystallographic Information File format               #
# are given in the paper "The Crystallographic Information File (CIF):       #
# a New Standard Archive File for Crystallography" by S. R. Hall, F. H.      #
# Allen and I. D. Brown [Acta Cryst. (1991), A47, 655-685].                  #
#                                                                            #
# The current version of the core CIF dictionary is obtainable from          #
# ftp://ftp.iucr.org/pub/cif_core.dic. The current version number is 2.4.    #
#                                                                            #
# Software is freely available for graphical display of the structure(s) in  #
# this CIF.  For information consult the CIF home page http://www.iucr.org/  #
# cif/home.html                                                              #
#                                                                            #
# This file may be used for bona fide research purposes within the           #
# scientific community so long as proper attribution is given to the journal # 
# article from which it was obtained.                                        #
#                                                                            #
##############################################################################
                                             
data_global
_audit_creation_method     SHELXL-97
_journal_date_recd_electronic     2009-11-11
_journal_date_accepted     2009-11-18
_journal_name_full     'Acta Crystallographica, Section E'
_journal_year     2009
_journal_volume     65
_journal_issue     12
_journal_page_first     o3196
_journal_page_last     o3197
_journal_paper_category     QO
_journal_coeditor_code     BX2247
_publ_contact_author
;
Frank R. Fronczek
Department of Chemistry
Louisiana State University
Baton Rouge
LA  70803-1804
USA
;
_publ_contact_author_email     'ffroncz@lsu.edu'
_publ_contact_author_fax     '(225) 578 3458'
_publ_contact_author_phone     '(225) 578 8270'
_publ_section_title
;\
(3a<i>R</i>,6a<i>R</i>)-1-Phenyl-5-[(<i>R</i>)-1-phenylethyl]-3-[4-\
(trifluoromethyl)phenyl]-1,6a-dihydropyrrolo[3,4-<i>c</i>]pyrazole-4,\
6(3a<i>H</i>,5<i>H</i>)-dione
;
loop_
    _publ_author_name
    _publ_author_footnote
    _publ_author_address
    'Fronczek, Chris F.' .
;
Department of Chemistry
Louisiana State University
Baton Rouge
LA 70803-1804
USA
;
    'D\"ur\"ust, Ya\;sar ' .
;
Department of Chemistry
Abant Izzet Baysal University
TR-14280 Bolu
Turkey
;
    'Yildirim, Muhammet ' .
;
Department of Chemistry
Abant Izzet Baysal University
TR-14280 Bolu
Turkey
;
    'Fronczek, Frank R.' .
;
Department of Chemistry
Louisiana State University
Baton Rouge
LA 70803-1804
USA
;
data_I
_audit_creation_method     SHELXL-97
_chemical_name_systematic
;
(3a<i>R</i>,6a<i>R</i>)-1-Phenyl-5-[(<i>R</i>)-1-phenylethyl]-3-[4-\
(trifluoromethyl)phenyl]-1,6a-dihydropyrrolo[3,4-<i>c</i>]pyrazole-\
4,6(3a<i>H</i>,5<i>H</i>)-dione
;
_chemical_name_common     ?
_chemical_formula_moiety     'C26 H20 F3 N3 O2'
_chemical_formula_sum     'C26 H20 F3 N3 O2'
_chemical_formula_iupac     'C26 H20 F3 N3 O2'
_chemical_formula_weight     463.45
_chemical_melting_point     ?
_symmetry_cell_setting     'orthorhombic'
_symmetry_space_group_name_H-M     'P 21 21 21'
_symmetry_space_group_name_Hall     'P 2ac 2ab'
loop_
    _symmetry_equiv_pos_as_xyz
    'x, y, z'
    '-x+1/2, -y, z+1/2'
    '-x, y+1/2, -z+1/2'
    'x+1/2, -y+1/2, -z'
_cell_length_a     8.7982(15)
_cell_length_b     9.3064(15)
_cell_length_c     25.992(4)
_cell_angle_alpha     90
_cell_angle_beta     90
_cell_angle_gamma     90
_cell_volume     2128.2(6)
_cell_formula_units_Z     4
_cell_measurement_reflns_used     3807
_cell_measurement_theta_min     3.40
_cell_measurement_theta_max     65.75
_cell_measurement_temperature     90.0(5)
_exptl_crystal_description     'lath'
_exptl_crystal_colour     'colourless'
_exptl_crystal_size_max     0.30
_exptl_crystal_size_mid     0.18
_exptl_crystal_size_min     0.03
_exptl_crystal_density_diffrn     1.446
_exptl_crystal_density_meas     ?
_exptl_crystal_density_method     'not measured'
_exptl_crystal_F_000     960
_exptl_absorpt_coefficient_mu     0.934
_exptl_absorpt_correction_type     'multi-scan'
_exptl_absorpt_process_details     '(SADABS; Sheldrick, 2004)'
_exptl_absorpt_correction_T_min     0.767
_exptl_absorpt_correction_T_max     0.972
_exptl_special_details
;
;
_diffrn_ambient_temperature     90.0(5)
_diffrn_radiation_type     CuK\a
_diffrn_radiation_wavelength     1.54178
_diffrn_radiation_source     'fine-focus sealed tube'
_diffrn_radiation_monochromator     graphite
_diffrn_measurement_device_type     'Bruker Kappa APEXII CCD area-detector'
_diffrn_measurement_method     'phi and omega scans'
_diffrn_detector_area_resol_mean     ?
_diffrn_reflns_number     20719
_diffrn_reflns_av_R_equivalents     0.0688
_diffrn_reflns_av_sigmaI/netI     0.0539
_diffrn_reflns_theta_min     3.40
_diffrn_reflns_theta_max     68.88
_diffrn_reflns_theta_full     66.60
_diffrn_measured_fraction_theta_max     0.981
_diffrn_measured_fraction_theta_full     0.990
_diffrn_reflns_limit_h_min     -10
_diffrn_reflns_limit_h_max     10
_diffrn_reflns_limit_k_min     -9
_diffrn_reflns_limit_k_max     10
_diffrn_reflns_limit_l_min     -30
_diffrn_reflns_limit_l_max     31
_refine_special_details
;
Refinement of <i>F</i>^2^ against ALL reflections. The weighted <i>R</i>-factor
<i>wR</i> and goodness of fit <i>S</i> are based on <i>F</i>^2^, conventional
<i>R</i>-factors <i>R</i> are based on <i>F</i>, with <i>F</i> set to zero for
negative <i>F</i>^2^. The threshold expression of <i>F</i>^2^ >
\s(<i>F</i>^2^) is used only for calculating <i>R</i>-factors(gt) <i>etc</i>.
and is not relevant to the choice of reflections for refinement.
<i>R</i>-factors based on <i>F</i>^2^ are statistically about twice as large
as those based on <i>F</i>, and <i>R</i>- factors based on ALL data will be
even larger.
;
_reflns_number_total     3822
_reflns_number_gt     2959
_reflns_threshold_expression     I>2\s(I)
_refine_ls_structure_factor_coef     Fsqd
_refine_ls_matrix_type     full
_refine_ls_R_factor_all     0.0667
_refine_ls_R_factor_gt     0.0433
_refine_ls_wR_factor_gt     0.0965
_refine_ls_wR_factor_ref     0.1080
_refine_ls_goodness_of_fit_ref     1.030
_refine_ls_restrained_S_all     1.030
_refine_ls_number_reflns     3822
_refine_ls_number_parameters     309
_refine_ls_number_restraints     0
_refine_ls_hydrogen_treatment     constr
_refine_ls_weighting_scheme     calc
_refine_ls_weighting_details
         'calc w=1/[\s^2^(Fo^2^)+(0.0512P)^2^+0.4052P] where P=(Fo^2^+2Fc^2^)/3'
_atom_sites_solution_hydrogens     geom
_atom_sites_solution_primary     direct
_atom_sites_solution_secondary     difmap
_refine_ls_shift/su_max     0.000
_refine_ls_shift/su_mean     0.000
_refine_diff_density_max     0.308
_refine_diff_density_min     -0.179
_refine_ls_extinction_method     'SHELXL97 (Sheldrick, 2008)'
_refine_ls_extinction_coef     0.0034(3)
_refine_ls_extinction_expression
                                  'Fc^*^=kFc[1+0.001xFc^2^\l^3^/sin(2\q)]^-1/4^'
_refine_ls_abs_structure_details     'Flack (1983), 1590 Friedel pairs'
_refine_ls_abs_structure_Flack     -0.2(2)
loop_
    _atom_type_symbol
    _atom_type_description
    _atom_type_scat_dispersion_real
    _atom_type_scat_dispersion_imag
    _atom_type_scat_source
    'C' 'C' 0.0181 0.0091
                         'International Tables Vol C Tables 4.2.6.8 and 6.1.1.4'
    'H' 'H' 0.0000 0.0000
                         'International Tables Vol C Tables 4.2.6.8 and 6.1.1.4'
    'N' 'N' 0.0311 0.0180
                         'International Tables Vol C Tables 4.2.6.8 and 6.1.1.4'
    'O' 'O' 0.0492 0.0322
                         'International Tables Vol C Tables 4.2.6.8 and 6.1.1.4'
    'F' 'F' 0.0727 0.0534
                         'International Tables Vol C Tables 4.2.6.8 and 6.1.1.4'
_computing_data_collection     'APEX2 (Bruker, 2006)'
_computing_cell_refinement     'SAINT (Bruker, 2006)'
_computing_data_reduction     'SAINT (Bruker, 2006)'
_computing_structure_solution     'SHELXS97 (Sheldrick, 2008)'
_computing_structure_refinement     'SHELXL97 (Sheldrick, 2008)'
_computing_molecular_graphics     'ORTEP-3 for Windows (Farrugia, 1997)'
_computing_publication_material     'SHELXTL (Sheldrick, 2008)'
loop_
    _atom_site_type_symbol
    _atom_site_label
    _atom_site_fract_x
    _atom_site_fract_y
    _atom_site_fract_z
    _atom_site_U_iso_or_equiv
    _atom_site_adp_type
    _atom_site_calc_flag
    _atom_site_refinement_flags
    _atom_site_occupancy
    _atom_site_disorder_assembly
    _atom_site_disorder_group
    F F1 0.2050(3) -0.3740(2) 0.74363(8) 0.0649(7) Uani d . 1 . .
    F F2 0.0123(2) -0.2462(3) 0.76478(7) 0.0556(6) Uani d . 1 . .
    F F3 0.2228(2) -0.2229(2) 0.80549(7) 0.0451(5) Uani d . 1 . .
    O O1 0.4288(2) 0.4051(2) 0.67014(8) 0.0321(5) Uani d . 1 . .
    O O2 0.5158(2) 0.4981(2) 0.49986(8) 0.0312(5) Uani d . 1 . .
    N N1 0.4518(3) 0.4819(2) 0.58594(9) 0.0251(5) Uani d . 1 . .
    N N2 0.4312(3) 0.1795(2) 0.51974(9) 0.0254(6) Uani d . 1 . .
    N N3 0.3502(3) 0.0970(2) 0.55431(9) 0.0242(5) Uani d . 1 . .
    C C1 0.4613(3) 0.3818(3) 0.62588(12) 0.0278(6) Uani d . 1 . .
    C C2 0.5047(3) 0.4301(3) 0.53947(12) 0.0278(7) Uani d . 1 . .
    C C3 0.5441(3) 0.2709(3) 0.54625(11) 0.0252(6) Uani d . 1 . .
    H H3 0.6507 0.2485 0.5357 0.030 Uiso calc R 1 . .
    C C4 0.5150(3) 0.2394(3) 0.60326(11) 0.0270(6) Uani d . 1 . .
    H H4 0.6076 0.2018 0.6210 0.032 Uiso calc R 1 . .
    C C5 0.3890(3) 0.1289(3) 0.60086(11) 0.0253(6) Uani d . 1 . .
    C C6 0.4527(3) 0.1235(3) 0.46979(11) 0.0239(6) Uani d . 1 . .
    C C7 0.3790(3) -0.0028(3) 0.45435(11) 0.0265(6) Uani d . 1 . .
    H H7 0.3155 -0.0533 0.4777 0.032 Uiso calc R 1 . .
    C C8 0.3995(3) -0.0536(3) 0.40461(11) 0.0284(7) Uani d . 1 . .
    H H8 0.3496 -0.1392 0.3941 0.034 Uiso calc R 1 . .
    C C9 0.4919(3) 0.0190(3) 0.37010(12) 0.0315(7) Uani d . 1 . .
    H H9 0.5066 -0.0172 0.3363 0.038 Uiso calc R 1 . .
    C C10 0.5626(4) 0.1450(3) 0.38552(11) 0.0310(7) Uani d . 1 . .
    H H10 0.6254 0.1954 0.3619 0.037 Uiso calc R 1 . .
    C C11 0.5429(3) 0.1988(3) 0.43503(11) 0.0281(7) Uani d . 1 . .
    H H11 0.5906 0.2860 0.4450 0.034 Uiso calc R 1 . .
    C C12 0.3202(4) 0.0518(3) 0.64432(11) 0.0274(7) Uani d . 1 . .
    C C13 0.3844(4) 0.0538(3) 0.69304(11) 0.0312(7) Uani d . 1 . .
    H H13 0.4651 0.1185 0.7003 0.037 Uiso calc R 1 . .
    C C14 0.3318(4) -0.0378(3) 0.73130(11) 0.0321(7) Uani d . 1 . .
    H H14 0.3778 -0.0376 0.7644 0.039 Uiso calc R 1 . .
    C C15 0.2117(4) -0.1294(3) 0.72079(11) 0.0301(7) Uani d . 1 . .
    C C16 0.1408(3) -0.1260(3) 0.67349(11) 0.0302(7) Uani d . 1 . .
    H H16 0.0559 -0.1865 0.6671 0.036 Uiso calc R 1 . .
    C C17 0.1931(3) -0.0344(3) 0.63522(11) 0.0279(7) Uani d . 1 . .
    H H17 0.1425 -0.0304 0.6030 0.033 Uiso calc R 1 . .
    C C18 0.3916(3) 0.6287(3) 0.59575(12) 0.0277(7) Uani d . 1 . .
    H H18 0.3286 0.6223 0.6277 0.033 Uiso calc R 1 . .
    C C19 0.5216(3) 0.7315(3) 0.60757(11) 0.0260(6) Uani d . 1 . .
    C C20 0.5713(3) 0.7462(3) 0.65816(12) 0.0310(7) Uani d . 1 . .
    H H20 0.5256 0.6896 0.6843 0.037 Uiso calc R 1 . .
    C C21 0.6860(4) 0.8416(3) 0.67111(13) 0.0355(8) Uani d . 1 . .
    H H21 0.7179 0.8506 0.7059 0.043 Uiso calc R 1 . .
    C C22 0.7537(3) 0.9240(3) 0.63311(13) 0.0361(8) Uani d . 1 . .
    H H22 0.8316 0.9904 0.6418 0.043 Uiso calc R 1 . .
    C C23 0.7077(4) 0.9093(3) 0.58217(13) 0.0338(7) Uani d . 1 . .
    H H23 0.7553 0.9648 0.5561 0.041 Uiso calc R 1 . .
    C C24 0.5922(3) 0.8135(3) 0.56927(12) 0.0280(7) Uani d . 1 . .
    H H24 0.5613 0.8039 0.5344 0.034 Uiso calc R 1 . .
    C C25 0.2853(4) 0.6748(3) 0.55281(12) 0.0313(7) Uani d . 1 . .
    H H25A 0.3429 0.6852 0.5208 0.047 Uiso calc R 1 . .
    H H25B 0.2383 0.7670 0.5617 0.047 Uiso calc R 1 . .
    H H25C 0.2059 0.6021 0.5482 0.047 Uiso calc R 1 . .
    C C26 0.1630(4) -0.2415(4) 0.75849(12) 0.0402(8) Uani d . 1 . .
loop_
    _atom_site_aniso_label
    _atom_site_aniso_U_11
    _atom_site_aniso_U_22
    _atom_site_aniso_U_33
    _atom_site_aniso_U_12
    _atom_site_aniso_U_13
    _atom_site_aniso_U_23
    F1 0.110(2) 0.0300(11) 0.0548(13) 0.0067(13) 0.0139(13) 0.0070(10)
    F2 0.0414(13) 0.0789(16) 0.0464(12) -0.0149(12) -0.0022(9) 0.0186(11)
    F3 0.0419(12) 0.0597(13) 0.0336(10) 0.0020(10) -0.0040(8) 0.0095(9)
    O1 0.0368(13) 0.0260(12) 0.0335(12) 0.0022(10) -0.0047(10) -0.0027(9)
    O2 0.0277(11) 0.0264(11) 0.0394(12) -0.0006(9) 0.0035(9) 0.0002(9)
    N1 0.0242(13) 0.0189(13) 0.0322(13) 0.0008(10) -0.0027(10) -0.0019(10)
    N2 0.0193(12) 0.0227(13) 0.0343(13) -0.0037(10) 0.0008(10) -0.0049(10)
    N3 0.0186(13) 0.0184(13) 0.0356(13) 0.0004(10) 0.0021(10) 0.0014(10)
    C1 0.0204(15) 0.0238(16) 0.0391(17) 0.0026(13) -0.0037(12) -0.0027(13)
    C2 0.0189(16) 0.0257(16) 0.0387(17) -0.0009(13) -0.0013(13) -0.0058(13)
    C3 0.0156(14) 0.0202(15) 0.0397(16) -0.0008(12) -0.0007(12) -0.0054(12)
    C4 0.0232(16) 0.0215(15) 0.0361(15) 0.0047(13) -0.0050(12) -0.0026(13)
    C5 0.0184(15) 0.0230(15) 0.0343(16) 0.0052(12) -0.0034(12) -0.0021(13)
    C6 0.0173(14) 0.0202(15) 0.0342(15) 0.0008(12) 0.0000(11) -0.0029(12)
    C7 0.0193(15) 0.0217(15) 0.0385(17) -0.0025(13) 0.0023(12) 0.0005(13)
    C8 0.0256(17) 0.0212(16) 0.0384(17) -0.0020(12) -0.0007(13) -0.0044(12)
    C9 0.0281(17) 0.0299(18) 0.0366(16) -0.0020(14) 0.0015(13) -0.0022(13)
    C10 0.0267(17) 0.0288(17) 0.0376(17) -0.0027(14) 0.0029(13) 0.0025(13)
    C11 0.0215(15) 0.0234(16) 0.0394(17) -0.0035(13) 0.0006(13) -0.0021(12)
    C12 0.0298(17) 0.0199(15) 0.0324(16) 0.0069(12) -0.0015(13) 0.0002(12)
    C13 0.0306(17) 0.0242(17) 0.0388(17) 0.0004(14) -0.0054(14) -0.0065(13)
    C14 0.0349(19) 0.0285(17) 0.0329(17) 0.0058(14) -0.0038(14) -0.0015(13)
    C15 0.0307(18) 0.0284(17) 0.0311(15) 0.0043(15) -0.0005(13) 0.0027(14)
    C16 0.0245(16) 0.0279(17) 0.0382(17) 0.0013(14) 0.0028(13) -0.0002(14)
    C17 0.0251(16) 0.0282(17) 0.0304(16) 0.0037(13) 0.0003(13) 0.0002(13)
    C18 0.0256(16) 0.0201(15) 0.0373(16) 0.0053(13) -0.0006(13) -0.0041(13)
    C19 0.0212(15) 0.0159(14) 0.0408(16) 0.0056(12) -0.0040(12) -0.0036(12)
    C20 0.0296(17) 0.0255(16) 0.0380(17) 0.0054(14) -0.0006(13) -0.0045(13)
    C21 0.0290(18) 0.0323(19) 0.0452(19) 0.0071(15) -0.0062(15) -0.0105(15)
    C22 0.0233(17) 0.0250(17) 0.060(2) -0.0008(14) -0.0023(15) -0.0122(15)
    C23 0.0255(17) 0.0242(17) 0.052(2) 0.0040(14) 0.0048(14) -0.0017(14)
    C24 0.0233(16) 0.0233(16) 0.0373(17) 0.0049(13) -0.0017(13) -0.0023(12)
    C25 0.0278(17) 0.0238(16) 0.0424(18) 0.0029(14) -0.0029(14) -0.0014(13)
    C26 0.045(2) 0.042(2) 0.0335(17) -0.0040(17) -0.0003(15) 0.0002(16)
_geom_special_details
;
All e.s.d.'s (except the e.s.d. in the dihedral angle between two l.s. planes)
are estimated using the full covariance matrix. The cell e.s.d.'s are taken
into account individually in the estimation of e.s.d.'s in distances, angles
and torsion angles; correlations between e.s.d.'s in cell parameters are only
used when they are defined by crystal symmetry. An approximate (isotropic)
treatment of cell e.s.d.'s is used for estimating e.s.d.'s involving l.s.
planes.
;
loop_
    _geom_bond_atom_site_label_1
    _geom_bond_atom_site_label_2
    _geom_bond_site_symmetry_2
    _geom_bond_distance
    _geom_bond_publ_flag
    F1 C26 . 1.344(4) ?
    F2 C26 . 1.337(4) ?
    F3 C26 . 1.342(4) ?
    O1 C1 . 1.205(3) ?
    O2 C2 . 1.213(4) ?
    N1 C2 . 1.381(4) ?
    N1 C1 . 1.397(4) ?
    N1 C18 . 1.487(4) ?
    N2 N3 . 1.381(3) ?
    N2 C6 . 1.412(4) ?
    N2 C3 . 1.477(4) ?
    N3 C5 . 1.292(4) ?
    C1 C4 . 1.525(4) ?
    C2 C3 . 1.532(4) ?
    C3 C4 . 1.532(4) ?
    C3 H3 . 1.0000 ?
    C4 C5 . 1.514(4) ?
    C4 H4 . 1.0000 ?
    C5 C12 . 1.469(4) ?
    C6 C11 . 1.392(4) ?
    C6 C7 . 1.401(4) ?
    C7 C8 . 1.388(4) ?
    C7 H7 . 0.9500 ?
    C8 C9 . 1.386(4) ?
    C8 H8 . 0.9500 ?
    C9 C10 . 1.386(4) ?
    C9 H9 . 0.9500 ?
    C10 C11 . 1.391(4) ?
    C10 H10 . 0.9500 ?
    C11 H11 . 0.9500 ?
    C12 C13 . 1.387(4) ?
    C12 C17 . 1.396(4) ?
    C13 C14 . 1.390(4) ?
    C13 H13 . 0.9500 ?
    C14 C15 . 1.385(5) ?
    C14 H14 . 0.9500 ?
    C15 C16 . 1.379(4) ?
    C15 C26 . 1.494(4) ?
    C16 C17 . 1.389(4) ?
    C16 H16 . 0.9500 ?
    C17 H17 . 0.9500 ?
    C18 C25 . 1.519(4) ?
    C18 C19 . 1.523(4) ?
    C18 H18 . 1.0000 ?
    C19 C20 . 1.393(4) ?
    C19 C24 . 1.400(4) ?
    C20 C21 . 1.386(4) ?
    C20 H20 . 0.9500 ?
    C21 C22 . 1.385(4) ?
    C21 H21 . 0.9500 ?
    C22 C23 . 1.391(4) ?
    C22 H22 . 0.9500 ?
    C23 C24 . 1.392(4) ?
    C23 H23 . 0.9500 ?
    C24 H24 . 0.9500 ?
    C25 H25A . 0.9800 ?
    C25 H25B . 0.9800 ?
    C25 H25C . 0.9800 ?
loop_
    _geom_angle_atom_site_label_1
    _geom_angle_atom_site_label_2
    _geom_angle_atom_site_label_3
    _geom_angle_site_symmetry_1
    _geom_angle_site_symmetry_3
    _geom_angle
    _geom_angle_publ_flag
    C2 N1 C1 . . 113.4(2) ?
    C2 N1 C18 . . 126.2(2) ?
    C1 N1 C18 . . 120.4(2) ?
    N3 N2 C6 . . 117.5(2) ?
    N3 N2 C3 . . 111.3(2) ?
    C6 N2 C3 . . 123.5(2) ?
    C5 N3 N2 . . 110.2(2) ?
    O1 C1 N1 . . 125.1(3) ?
    O1 C1 C4 . . 126.7(3) ?
    N1 C1 C4 . . 108.1(2) ?
    O2 C2 N1 . . 126.0(3) ?
    O2 C2 C3 . . 125.8(3) ?
    N1 C2 C3 . . 108.3(3) ?
    N2 C3 C2 . . 110.5(2) ?
    N2 C3 C4 . . 103.2(2) ?
    C2 C3 C4 . . 105.0(2) ?
    N2 C3 H3 . . 112.5 ?
    C2 C3 H3 . . 112.5 ?
    C4 C3 H3 . . 112.5 ?
    C5 C4 C1 . . 112.3(2) ?
    C5 C4 C3 . . 102.2(2) ?
    C1 C4 C3 . . 105.0(2) ?
    C5 C4 H4 . . 112.2 ?
    C1 C4 H4 . . 112.2 ?
    C3 C4 H4 . . 112.2 ?
    N3 C5 C12 . . 119.9(3) ?
    N3 C5 C4 . . 112.9(3) ?
    C12 C5 C4 . . 127.0(3) ?
    C11 C6 C7 . . 120.0(3) ?
    C11 C6 N2 . . 119.2(3) ?
    C7 C6 N2 . . 120.8(3) ?
    C8 C7 C6 . . 119.5(3) ?
    C8 C7 H7 . . 120.2 ?
    C6 C7 H7 . . 120.2 ?
    C9 C8 C7 . . 120.8(3) ?
    C9 C8 H8 . . 119.6 ?
    C7 C8 H8 . . 119.6 ?
    C8 C9 C10 . . 119.2(3) ?
    C8 C9 H9 . . 120.4 ?
    C10 C9 H9 . . 120.4 ?
    C9 C10 C11 . . 121.1(3) ?
    C9 C10 H10 . . 119.5 ?
    C11 C10 H10 . . 119.5 ?
    C10 C11 C6 . . 119.3(3) ?
    C10 C11 H11 . . 120.3 ?
    C6 C11 H11 . . 120.3 ?
    C13 C12 C17 . . 119.3(3) ?
    C13 C12 C5 . . 121.8(3) ?
    C17 C12 C5 . . 118.7(3) ?
    C12 C13 C14 . . 120.6(3) ?
    C12 C13 H13 . . 119.7 ?
    C14 C13 H13 . . 119.7 ?
    C15 C14 C13 . . 119.4(3) ?
    C15 C14 H14 . . 120.3 ?
    C13 C14 H14 . . 120.3 ?
    C16 C15 C14 . . 120.4(3) ?
    C16 C15 C26 . . 118.1(3) ?
    C14 C15 C26 . . 121.3(3) ?
    C15 C16 C17 . . 120.2(3) ?
    C15 C16 H16 . . 119.9 ?
    C17 C16 H16 . . 119.9 ?
    C16 C17 C12 . . 119.8(3) ?
    C16 C17 H17 . . 120.1 ?
    C12 C17 H17 . . 120.1 ?
    N1 C18 C25 . . 110.7(2) ?
    N1 C18 C19 . . 110.2(2) ?
    C25 C18 C19 . . 115.7(2) ?
    N1 C18 H18 . . 106.6 ?
    C25 C18 H18 . . 106.6 ?
    C19 C18 H18 . . 106.6 ?
    C20 C19 C24 . . 118.6(3) ?
    C20 C19 C18 . . 119.2(3) ?
    C24 C19 C18 . . 122.2(3) ?
    C21 C20 C19 . . 121.4(3) ?
    C21 C20 H20 . . 119.3 ?
    C19 C20 H20 . . 119.3 ?
    C22 C21 C20 . . 119.7(3) ?
    C22 C21 H21 . . 120.2 ?
    C20 C21 H21 . . 120.2 ?
    C21 C22 C23 . . 119.9(3) ?
    C21 C22 H22 . . 120.0 ?
    C23 C22 H22 . . 120.0 ?
    C22 C23 C24 . . 120.3(3) ?
    C22 C23 H23 . . 119.9 ?
    C24 C23 H23 . . 119.9 ?
    C23 C24 C19 . . 120.1(3) ?
    C23 C24 H24 . . 119.9 ?
    C19 C24 H24 . . 119.9 ?
    C18 C25 H25A . . 109.5 ?
    C18 C25 H25B . . 109.5 ?
    H25A C25 H25B . . 109.5 ?
    C18 C25 H25C . . 109.5 ?
    H25A C25 H25C . . 109.5 ?
    H25B C25 H25C . . 109.5 ?
    F2 C26 F3 . . 106.4(3) ?
    F2 C26 F1 . . 106.1(3) ?
    F3 C26 F1 . . 105.8(3) ?
    F2 C26 C15 . . 112.8(3) ?
    F3 C26 C15 . . 113.2(3) ?
    F1 C26 C15 . . 111.9(3) ?
loop_
    _geom_torsion_atom_site_label_1
    _geom_torsion_atom_site_label_2
    _geom_torsion_atom_site_label_3
    _geom_torsion_atom_site_label_4
    _geom_torsion_site_symmetry_1
    _geom_torsion_site_symmetry_2
    _geom_torsion_site_symmetry_3
    _geom_torsion_site_symmetry_4
    _geom_torsion
    _geom_torsion_publ_flag
    C6 N2 N3 C5 . . . . 154.5(3) ?
    C3 N2 N3 C5 . . . . 3.9(3) ?
    C2 N1 C1 O1 . . . . 176.3(3) ?
    C18 N1 C1 O1 . . . . -2.8(4) ?
    C2 N1 C1 C4 . . . . -5.3(3) ?
    C18 N1 C1 C4 . . . . 175.6(2) ?
    C1 N1 C2 O2 . . . . -175.9(3) ?
    C18 N1 C2 O2 . . . . 3.1(5) ?
    C1 N1 C2 C3 . . . . 5.2(3) ?
    C18 N1 C2 C3 . . . . -175.8(3) ?
    N3 N2 C3 C2 . . . . -115.0(3) ?
    C6 N2 C3 C2 . . . . 96.5(3) ?
    N3 N2 C3 C4 . . . . -3.1(3) ?
    C6 N2 C3 C4 . . . . -151.7(2) ?
    O2 C2 C3 N2 . . . . -71.1(4) ?
    N1 C2 C3 N2 . . . . 107.8(3) ?
    O2 C2 C3 C4 . . . . 178.2(3) ?
    N1 C2 C3 C4 . . . . -2.9(3) ?
    O1 C1 C4 C5 . . . . 71.2(4) ?
    N1 C1 C4 C5 . . . . -107.2(3) ?
    O1 C1 C4 C3 . . . . -178.5(3) ?
    N1 C1 C4 C3 . . . . 3.1(3) ?
    N2 C3 C4 C5 . . . . 1.4(3) ?
    C2 C3 C4 C5 . . . . 117.2(2) ?
    N2 C3 C4 C1 . . . . -116.0(2) ?
    C2 C3 C4 C1 . . . . -0.2(3) ?
    N2 N3 C5 C12 . . . . -178.4(2) ?
    N2 N3 C5 C4 . . . . -2.9(3) ?
    C1 C4 C5 N3 . . . . 112.9(3) ?
    C3 C4 C5 N3 . . . . 0.9(3) ?
    C1 C4 C5 C12 . . . . -72.1(4) ?
    C3 C4 C5 C12 . . . . 175.9(3) ?
    N3 N2 C6 C11 . . . . -175.5(3) ?
    C3 N2 C6 C11 . . . . -28.7(4) ?
    N3 N2 C6 C7 . . . . 7.4(4) ?
    C3 N2 C6 C7 . . . . 154.2(3) ?
    C11 C6 C7 C8 . . . . 1.4(4) ?
    N2 C6 C7 C8 . . . . 178.5(3) ?
    C6 C7 C8 C9 . . . . 0.0(4) ?
    C7 C8 C9 C10 . . . . -0.9(5) ?
    C8 C9 C10 C11 . . . . 0.4(5) ?
    C9 C10 C11 C6 . . . . 1.0(5) ?
    C7 C6 C11 C10 . . . . -1.9(4) ?
    N2 C6 C11 C10 . . . . -179.1(3) ?
    N3 C5 C12 C13 . . . . 162.7(3) ?
    C4 C5 C12 C13 . . . . -12.0(5) ?
    N3 C5 C12 C17 . . . . -12.5(4) ?
    C4 C5 C12 C17 . . . . 172.8(3) ?
    C17 C12 C13 C14 . . . . 5.6(4) ?
    C5 C12 C13 C14 . . . . -169.6(3) ?
    C12 C13 C14 C15 . . . . -1.5(5) ?
    C13 C14 C15 C16 . . . . -2.5(5) ?
    C13 C14 C15 C26 . . . . 172.8(3) ?
    C14 C15 C16 C17 . . . . 2.5(5) ?
    C26 C15 C16 C17 . . . . -173.0(3) ?
    C15 C16 C17 C12 . . . . 1.6(4) ?
    C13 C12 C17 C16 . . . . -5.6(4) ?
    C5 C12 C17 C16 . . . . 169.7(3) ?
    C2 N1 C18 C25 . . . . 43.8(4) ?
    C1 N1 C18 C25 . . . . -137.3(3) ?
    C2 N1 C18 C19 . . . . -85.4(3) ?
    C1 N1 C18 C19 . . . . 93.5(3) ?
    N1 C18 C19 C20 . . . . -88.0(3) ?
    C25 C18 C19 C20 . . . . 145.5(3) ?
    N1 C18 C19 C24 . . . . 92.7(3) ?
    C25 C18 C19 C24 . . . . -33.8(4) ?
    C24 C19 C20 C21 . . . . 1.3(4) ?
    C18 C19 C20 C21 . . . . -178.0(3) ?
    C19 C20 C21 C22 . . . . -0.4(4) ?
    C20 C21 C22 C23 . . . . -0.7(5) ?
    C21 C22 C23 C24 . . . . 0.9(5) ?
    C22 C23 C24 C19 . . . . 0.1(4) ?
    C20 C19 C24 C23 . . . . -1.2(4) ?
    C18 C19 C24 C23 . . . . 178.1(3) ?
    C16 C15 C26 F2 . . . . -50.1(4) ?
    C14 C15 C26 F2 . . . . 134.5(3) ?
    C16 C15 C26 F3 . . . . -171.0(3) ?
    C14 C15 C26 F3 . . . . 13.6(5) ?
    C16 C15 C26 F1 . . . . 69.5(4) ?
    C14 C15 C26 F1 . . . . -105.9(4) ?
loop_
    _geom_hbond_atom_site_label_D
    _geom_hbond_atom_site_label_H
    _geom_hbond_atom_site_label_A
    _geom_hbond_site_symmetry_A
    _geom_hbond_distance_DH
    _geom_hbond_distance_HA
    _geom_hbond_distance_DA
    _geom_hbond_angle_DHA
    C18 H18 O1 . 1.00 2.47 2.859(4) 103
    C8 H8 Cg1 3_456 0.95 2.58 3.491(3) 161
