# Supplementary material for: (3aR,6aR)-1-Phenyl-5-[(R)-1-phenyl­ethyl]-3-[4-(trifluoro­meth­yl)phen­yl]-1,6a-dihydro­pyrrolo[3,4-c]pyrazole-4,6(3aH,5H)-dione
Source: Acta Crystallogr Sect E Struct Rep Online. 2009 Nov 25;65(Pt 12):o3196–7. doi: 10.1107/S1600536809049319 (PMC2971765; doi:10.1107/S1600536809049319)
Supplement: Supplementary file 2 [file e-65-o3196-Isup2.hkl]

# 
# h,k,l, Fc-squared, Fo-squared, sigma(Fo-squared) and status flag 
# 
data_I
_shelx_title ' MY 745' 
_shelx_refln_list_code          4 
_shelx_F_calc_maximum      154.67 
_exptl_crystal_F_000       960.00 
_reflns_d_resolution_high  0.8264 
 
loop_ 
 _symmetry_equiv_pos_as_xyz 
 'x, y, z' 
 '-x+1/2, -y, z+1/2' 
 '-x, y+1/2, -z+1/2' 
 'x+1/2, -y+1/2, -z' 
 
_cell_length_a     8.7982 
_cell_length_b     9.3064 
_cell_length_c    25.9924 
_cell_angle_alpha  90.000 
_cell_angle_beta   90.000 
_cell_angle_gamma  90.000 
 
_shelx_F_squared_multiplier     1.000 
 
loop_ 
 _refln_index_h 
 _refln_index_k 
 _refln_index_l 
 _refln_F_squared_calc 
 _refln_F_squared_meas 
 _refln_F_squared_sigma 
 _refln_observed_status 
   2   0   0    10414.51    10927.06    148.90 o 
   4   0   0     2833.72     2711.22     60.78 o 
   6   0   0      230.29      232.59     30.17 o 
   8   0   0       17.11       44.38     17.68 o 
   1   1   0     1874.06     1745.65     18.06 o 
   2   1   0    13932.66    14432.39    117.37 o 
   3   1   0     1693.07     1469.36     18.12 o 
   4   1   0      287.49      288.27     13.20 o 
   5   1   0     3585.83     3462.10    101.37 o 
   6   1   0      658.63      600.97     24.78 o 
   7   1   0        6.88        6.28     12.02 o 
   8   1   0       31.34       33.99     16.01 o 
   9   1   0       89.14       75.07     19.39 o 
   0   2   0      129.43       74.55     13.60 o 
   1   2   0     2538.17     2467.63     26.62 o 
   2   2   0     1054.39      980.74     17.77 o 
   3   2   0      744.45      806.69     12.50 o 
   4   2   0     1180.03     1169.41     26.19 o 
   5   2   0      273.29      255.36     15.99 o 
   6   2   0      305.08      317.64     30.88 o 
   7   2   0       55.58       46.72     19.51 o 
   8   2   0      193.95      213.36     25.81 o 
   9   2   0        3.68      -17.04     17.04 o 
   1   3   0     4734.90     4746.49     49.17 o 
   2   3   0     2554.28     2599.36     37.68 o 
   3   3   0       93.30      114.16      7.67 o 
   4   3   0       77.19      118.04     13.69 o 
   5   3   0      170.49      173.31     15.30 o 
   6   3   0      301.31      302.48     19.94 o 
   7   3   0       30.92       25.53     17.43 o 
   8   3   0      192.35      187.54     20.82 o 
   9   3   0       83.25       62.06     23.64 o 
   0   4   0      356.35      335.14     20.84 o 
   1   4   0     3259.00     3251.09     44.92 o 
   2   4   0     5329.10     5451.57     84.45 o 
   3   4   0     1278.86     1377.13     32.19 o 
   4   4   0     2189.75     2112.38     44.48 o 
   5   4   0       99.96      166.66     15.48 o 
   6   4   0     1040.31     1090.40     25.79 o 
   7   4   0      298.23      360.81     25.07 o 
   8   4   0      178.74      192.31     18.92 o 
   9   4   0       18.73        8.27     11.88 o 
   1   5   0      755.86      722.88     20.00 o 
   2   5   0        0.85        0.85     12.68 o 
   3   5   0      115.26      127.97     12.22 o 
   4   5   0        8.24       11.16      8.99 o 
   5   5   0      525.21      525.54     20.45 o 
   6   5   0       34.11       26.43     10.76 o 
   7   5   0        1.28        9.98     11.33 o 
   8   5   0        9.18      -10.48     16.58 o 
   1   6   0       38.70       72.30     14.41 o 
   2   6   0        7.72       20.11     13.52 o 
   3   6   0        4.04        0.45     10.69 o 
   4   6   0      139.41      148.84     12.23 o 
   5   6   0     1446.35     1520.00     33.35 o 
   6   6   0       64.47       79.91     13.21 o 
   7   6   0       33.98       55.86     13.26 o 
   8   6   0       67.55       98.56     27.50 o 
   1   7   0      173.02      141.55     25.10 o 
   2   7   0      587.89      600.23     25.24 o 
   3   7   0        0.62        5.97     18.54 o 
   4   7   0       69.34       93.29     12.00 o 
   5   7   0        1.77        2.72     10.59 o 
   6   7   0       63.92       59.49     13.99 o 
   7   7   0       88.15       42.71     12.78 o 
   0   8   0     1806.01     1732.33    170.87 o 
   1   8   0        6.83       -8.61     35.73 o 
   2   8   0      559.02      548.51     34.66 o 
   3   8   0       27.44       26.21     17.15 o 
   4   8   0       82.15       90.83     31.69 o 
   5   8   0        9.01       13.24     14.25 o 
   6   8   0      151.15      177.35     27.79 o 
   7   8   0      305.89      330.64     23.59 o 
   1   9   0       20.15       37.99     19.24 o 
   2   9   0        8.54      -11.99     18.65 o 
   3   9   0       54.17       50.22     25.63 o 
   4   9   0       42.10       32.25     31.34 o 
   5   9   0        4.02        3.89     11.97 o 
   6   9   0      243.06      198.52     37.90 o 
   0  10   0       25.42       56.08     15.18 o 
   1  10   0      197.17      185.29     18.86 o 
   2  10   0       55.82       45.90     31.79 o 
   3  10   0        0.01        4.64     45.85 o 
   4  10   0        9.72        7.48     35.41 o 
   1   0   1     2468.29     2218.74     22.29 o 
   2   0   1     4334.05     3938.74     37.81 o 
   3   0   1      164.72      145.83      6.09 o 
   4   0   1        0.01        4.27      6.46 o 
   5   0   1     2142.08     1861.51     39.41 o 
   6   0   1      859.25      789.23     47.77 o 
   7   0   1       22.10       27.96     11.42 o 
   8   0   1      157.07      178.96     13.17 o 
   9   0   1      158.47      250.10     38.45 o 
  -9   1   1       73.70       80.85     35.02 o 
  -8   1   1      132.33      148.52     21.85 o 
  -7   1   1       27.25       36.91     10.71 o 
  -6   1   1      303.36      324.55     18.51 o 
  -5   1   1     1124.05     1069.24     29.68 o 
  -4   1   1      646.98      587.09     17.74 o 
  -3   1   1     8897.38     8569.74     83.84 o 
  -2   1   1    10200.73    10343.72     87.04 o 
  -1   1   1     1930.80     1647.06     18.69 o 
   0   1   1     3153.34     3012.86     31.87 o 
   1   1   1     1960.55     1663.85     17.32 o 
   2   1   1    10201.24    10142.01     86.91 o 
   3   1   1     8908.54     8570.76     86.59 o 
   4   1   1      644.31      578.04     18.78 o 
   5   1   1     1110.15     1048.82     38.96 o 
   6   1   1      301.61      293.11     17.67 o 
   7   1   1       27.00       30.47     14.07 o 
   8   1   1      132.50      142.34     18.89 o 
   9   1   1       74.04       66.14     25.14 o 
  -9   2   1       37.36       19.29     17.13 o 
  -8   2   1      401.53      374.09     28.73 o 
  -7   2   1       94.27      109.89     19.86 o 
  -6   2   1       18.11       42.22     27.93 o 
  -5   2   1      298.80      275.39     16.61 o 
  -4   2   1     3133.58     3182.47     54.41 o 
  -3   2   1      766.04      791.49     12.26 o 
  -2   2   1     5467.79     5354.12    153.26 o 
  -1   2   1     6595.49     6596.38     61.09 o 
   0   2   1     4800.55     4695.24     62.10 o 
   1   2   1     6534.19     6495.95     66.98 o 
   2   2   1     5431.10     5277.51     69.64 o 
   3   2   1      770.29      793.32     12.55 o 
   4   2   1     3134.77     3187.50     52.22 o 
   5   2   1      300.72      290.08     14.06 o 
   6   2   1       18.55       27.49     20.13 o 
   7   2   1       93.81       99.73     28.69 o 
   8   2   1      401.47      415.16     30.94 o 
   9   2   1       37.97       15.82     18.92 o 
  10   2   1       89.29       52.37     24.42 o 
  -9   3   1      265.42      270.69     29.67 o 
  -8   3   1       23.46       17.78     15.67 o 
  -7   3   1      190.86      190.53     22.31 o 
  -6   3   1      112.96      126.11     19.17 o 
  -5   3   1      363.78      379.89     19.48 o 
  -4   3   1     1042.94     1111.37     39.87 o 
  -3   3   1     1319.21     1303.93     20.21 o 
  -2   3   1     3443.35     3467.41     61.54 o 
  -1   3   1     4747.12     4674.15     48.20 o 
   0   3   1       46.50       43.33      4.90 o 
   1   3   1     4743.05     4743.75     55.19 o 
   2   3   1     3430.76     3348.25     50.45 o 
   3   3   1     1322.76     1278.68     22.07 o 
   4   3   1     1034.63     1029.92     27.51 o 
   5   3   1      361.51      387.89     19.71 o 
   6   3   1      112.46       95.13     18.18 o 
   7   3   1      190.40      244.82     23.79 o 
   8   3   1       23.31       28.91     16.76 o 
   9   3   1      263.39      244.87     39.63 o 
  10   3   1       16.00       28.37     14.29 o 
  -9   4   1      428.21      395.40     37.31 o 
  -8   4   1      231.90      234.21     19.77 o 
  -7   4   1      104.70      132.56     17.15 o 
  -6   4   1      195.34      207.92     15.12 o 
  -5   4   1      130.44      155.40     11.20 o 
  -4   4   1     1622.60     1704.99     37.82 o 
  -3   4   1      630.66      643.54     17.10 o 
  -2   4   1      926.13      933.07     23.25 o 
  -1   4   1      511.76      494.64     12.17 o 
   0   4   1       14.99        7.01      7.48 o 
   1   4   1      509.17      483.90     12.00 o 
   2   4   1      934.68      954.46     22.06 o 
   3   4   1      619.01      661.61     20.71 o 
   4   4   1     1613.41     1685.91     33.00 o 
   5   4   1      130.27      150.57     12.94 o 
   6   4   1      194.05      218.17     13.87 o 
   7   4   1      105.21      138.16     18.39 o 
   8   4   1      228.88      237.35     20.06 o 
   9   4   1      431.33      401.91     32.35 o 
  -8   5   1      114.95      125.23     18.64 o 
  -7   5   1      329.11      368.40     19.08 o 
  -6   5   1      478.86      503.34     17.03 o 
  -5   5   1      566.29      548.71     17.49 o 
  -4   5   1      511.18      474.59     23.42 o 
  -3   5   1       40.97       62.72     11.31 o 
  -2   5   1        4.23       14.32     15.39 o 
  -1   5   1       96.95      116.00     10.32 o 
   0   5   1      109.36      103.41     17.34 o 
   1   5   1       95.20       92.24     10.72 o 
   2   5   1        4.48        8.50     10.41 o 
   3   5   1       40.58       29.77      9.86 o 
   4   5   1      513.03      472.33     19.76 o 
   5   5   1      562.12      579.15     18.00 o 
   6   5   1      474.76      470.56     16.58 o 
   7   5   1      336.07      351.72     22.26 o 
   8   5   1      115.75      119.37     21.64 o 
  -8   6   1       15.07      -10.12     23.53 o 
  -7   6   1        0.49      -12.03     12.03 o 
  -6   6   1      154.20      164.68     18.71 o 
  -5   6   1       73.19       84.93     13.43 o 
  -4   6   1      109.39      117.28     11.23 o 
  -3   6   1      262.91      304.37     37.01 o 
  -2   6   1      390.54      407.54     24.86 o 
  -1   6   1      335.81      366.60     28.43 o 
   0   6   1      200.02      143.13     16.74 o 
   1   6   1      335.18      371.61     20.13 o 
   2   6   1      394.13      382.55     17.73 o 
   3   6   1      265.39      300.14     33.32 o 
   4   6   1      106.74      113.15     12.05 o 
   5   6   1       71.51       92.37     13.21 o 
   6   6   1      153.66      176.99     15.35 o 
   7   6   1        0.51       -3.91     12.31 o 
   8   6   1       14.95       17.35     16.38 o 
  -7   7   1        9.41       -4.82     12.00 o 
  -6   7   1        9.01      -14.60     14.60 o 
  -5   7   1       37.58       36.35     11.68 o 
  -4   7   1       37.66       63.22     11.17 o 
  -3   7   1      101.62       85.71     18.02 o 
  -2   7   1       88.53       85.54     17.18 o 
  -1   7   1      165.73      168.41     15.08 o 
   0   7   1      182.67      170.15     13.24 o 
   1   7   1      163.21      169.57     15.68 o 
   2   7   1       90.59       87.22     24.61 o 
   3   7   1      104.57      126.86     24.65 o 
   4   7   1       35.91       32.66     14.50 o 
   5   7   1       39.17       41.82     11.67 o 
   6   7   1        8.28       11.10     13.61 o 
   7   7   1        9.33       10.81     12.41 o 
  -7   8   1       11.64       19.13     15.17 o 
  -6   8   1      340.12      388.02     22.52 o 
  -5   8   1      220.36      274.48     20.18 o 
  -4   8   1       55.70       48.33     14.46 o 
  -3   8   1      500.18      510.89     42.53 o 
  -2   8   1       50.25       46.30     18.32 o 
  -1   8   1      126.61      166.07     20.71 o 
   0   8   1        3.72       -4.05     32.16 o 
   1   8   1      124.29      139.35     20.11 o 
   2   8   1       49.43       67.07     48.17 o 
   3   8   1      502.95      495.67     29.85 o 
   4   8   1       57.25       44.62     14.94 o 
   5   8   1      220.30      276.71     19.61 o 
   6   8   1      340.57      363.04     67.22 o 
   7   8   1       11.70       -6.82     14.95 o 
  -6   9   1       24.25        3.30     28.81 o 
  -5   9   1       43.08       42.63     25.99 o 
  -4   9   1      126.00      147.77     49.19 o 
  -3   9   1      160.17      150.89     20.48 o 
  -2   9   1       93.30       78.49     20.03 o 
  -1   9   1      704.02      813.04     66.59 o 
   0   9   1        9.28       15.54     10.05 o 
   1   9   1      704.67      759.12     24.58 o 
   2   9   1       93.45       97.48     24.20 o 
   3   9   1      158.11      159.17     21.50 o 
   4   9   1      124.48      105.71     32.31 o 
   5   9   1       43.71       74.69     13.77 o 
   6   9   1       24.61       63.12     36.07 o 
  -4  10   1        8.10       18.47     37.16 o 
  -3  10   1       25.49       38.91     17.47 o 
  -2  10   1       22.89       25.35     32.00 o 
  -1  10   1      125.12      146.69     18.89 o 
   0  10   1       20.60       16.12      9.78 o 
   1  10   1      127.99       98.75     10.79 o 
   2  10   1       22.21       36.62     22.87 o 
   3  10   1       24.72        9.94     18.14 o 
   4  10   1        7.95       16.05     35.19 o 
   0   0   2     1248.50     1130.89     14.63 o 
   1   0   2     1492.06     1361.22     12.82 o 
   2   0   2    18416.77    20138.86    189.82 o 
   3   0   2     4071.90     3821.10     39.52 o 
   4   0   2        5.04        6.87      6.59 o 
   5   0   2      495.54      487.95     24.71 o 
   6   0   2      207.89      225.79     18.48 o 
   7   0   2      145.63      171.19     14.33 o 
   8   0   2        5.80       -1.88     10.89 o 
   9   0   2       23.89       22.41     43.55 o 
  10   0   2       22.30       31.16     32.22 o 
 -10   1   2      133.18      118.86     43.80 o 
  -9   1   2       64.33       63.46     15.64 o 
  -8   1   2        1.66      -17.06     17.06 o 
  -7   1   2      476.95      461.79     25.26 o 
  -6   1   2     1132.98     1005.49     56.75 o 
  -5   1   2      281.22      286.69     18.77 o 
  -4   1   2     1530.40     1423.25     42.01 o 
  -3   1   2      950.72      973.41     13.19 o 
  -2   1   2    23884.09    27733.29    231.21 o 
  -1   1   2      170.12      154.34      6.35 o 
   0   1   2      203.82      214.42      3.27 o 
   1   1   2      174.98      173.15      5.15 o 
   2   1   2    23924.18    27667.83    229.63 o 
   3   1   2      952.72      955.10     13.63 o 
   4   1   2     1525.84     1426.00     28.71 o 
   5   1   2      279.37      297.00     25.29 o 
   6   1   2     1131.27     1030.33     47.46 o 
   7   1   2      473.26      445.67     27.00 o 
   8   1   2        1.86       12.00     12.57 o 
   9   1   2       62.33       17.36     27.80 o 
  10   1   2      132.54      185.37     26.55 o 
 -10   2   2       59.90       62.70     41.80 o 
  -9   2   2      315.50      347.03     38.29 o 
  -8   2   2      584.04      501.31     49.91 o 
  -7   2   2      791.06      743.31     73.07 o 
  -6   2   2      846.39      817.31     59.93 o 
  -5   2   2      164.03      198.19     12.78 o 
  -4   2   2     2265.47     2243.71     40.76 o 
  -3   2   2      786.37      801.20     12.56 o 
  -2   2   2    10098.59    10250.13    119.25 o 
  -1   2   2     3029.82     2922.09     33.39 o 
   0   2   2     2425.33     2039.59     24.93 o 
   1   2   2     3026.28     2896.64     28.14 o 
   2   2   2    10139.72    10243.15     89.86 o 
   3   2   2      795.34      784.66     12.24 o 
   4   2   2     2242.15     2227.53     52.24 o 
   5   2   2      161.81      173.56     14.83 o 
   6   2   2      843.40      794.30     62.14 o 
   7   2   2      795.71      775.17     51.48 o 
   8   2   2      575.06      514.62     52.65 o 
   9   2   2      314.39      297.99     24.13 o 
  10   2   2       59.66       14.74     25.74 o 
  -9   3   2       26.67       73.21     22.48 o 
  -8   3   2      556.08      528.38     38.44 o 
  -7   3   2      182.29      160.27     22.07 o 
  -6   3   2      306.34      283.87     18.62 o 
  -5   3   2       38.02       22.86     10.99 o 
  -4   3   2      329.82      342.56     15.62 o 
  -3   3   2      541.38      536.38     13.30 o 
  -2   3   2      741.71      726.99     15.82 o 
  -1   3   2     7093.52     7197.51     73.24 o 
   0   3   2       33.86       34.32      5.43 o 
   1   3   2     7113.29     7296.34     82.73 o 
   2   3   2      745.64      712.25     13.29 o 
   3   3   2      540.26      503.30     13.97 o 
   4   3   2      330.28      324.99     16.78 o 
   5   3   2       38.03       44.99     13.17 o 
   6   3   2      307.38      291.77     21.78 o 
   7   3   2      185.00      174.64     20.91 o 
   8   3   2      553.15      524.80     33.93 o 
   9   3   2       27.04       47.51     14.44 o 
  10   3   2       65.56       78.34     13.20 o 
  -9   4   2      204.40      179.43     22.42 o 
  -8   4   2        8.00        1.26     13.28 o 
  -7   4   2       70.45       73.01     16.53 o 
  -6   4   2      178.49      188.46     15.68 o 
  -5   4   2      183.10      197.55     15.00 o 
  -4   4   2     1366.28     1394.26     31.57 o 
  -3   4   2     3419.40     3708.97     67.80 o 
  -2   4   2        6.40       10.77      6.46 o 
  -1   4   2     2026.18     2025.01     36.49 o 
   0   4   2      124.48      135.84     12.29 o 
   1   4   2     2033.98     2112.23     32.38 o 
   2   4   2        6.51        0.82      6.28 o 
   3   4   2     3409.04     3739.54     70.11 o 
   4   4   2     1374.53     1431.13     40.07 o 
   5   4   2      186.12      191.40     13.31 o 
   6   4   2      179.34      208.66     17.92 o 
   7   4   2       70.89       98.99     20.80 o 
   8   4   2        8.57       22.21     14.04 o 
   9   4   2      206.01      208.23     19.29 o 
  -9   5   2        3.93       23.75     18.03 o 
  -8   5   2      181.91      171.53     27.61 o 
  -7   5   2       76.55       71.24     13.09 o 
  -6   5   2       87.26      111.23     11.80 o 
  -5   5   2       15.65        4.75      9.20 o 
  -4   5   2     1416.49     1347.03     35.44 o 
  -3   5   2      224.90      250.51     23.23 o 
  -2   5   2      438.88      384.46     18.69 o 
  -1   5   2     1168.12     1110.38     26.97 o 
   0   5   2      875.47      854.81     38.80 o 
   1   5   2     1183.34     1149.75     29.91 o 
   2   5   2      441.98      391.43     17.83 o 
   3   5   2      230.22      246.10     13.72 o 
   4   5   2     1415.65     1344.49     28.78 o 
   5   5   2       16.36       23.30     11.16 o 
   6   5   2       88.59      104.94     10.99 o 
   7   5   2       77.43      101.46     13.17 o 
   8   5   2      181.85      202.10     24.21 o 
   9   5   2        4.11        0.22     18.91 o 
  -8   6   2        0.29       18.22     20.88 o 
  -7   6   2       35.32       35.54     11.67 o 
  -6   6   2      254.80      270.80     17.74 o 
  -5   6   2     1072.78     1092.83     27.29 o 
  -4   6   2       39.87       38.52      9.86 o 
  -3   6   2       14.59       17.52      9.44 o 
  -2   6   2      458.40      479.59     21.25 o 
  -1   6   2      941.37      938.36     90.20 o 
   0   6   2     1714.22     1758.67     66.99 o 
   1   6   2      943.67      954.32     36.08 o 
   2   6   2      458.04      484.68     18.57 o 
   3   6   2       15.81        6.07     11.14 o 
   4   6   2       42.83       60.19     14.48 o 
   5   6   2     1086.35     1134.58     33.31 o 
   6   6   2      254.90      292.27     18.95 o 
   7   6   2       34.57       47.86     14.99 o 
   8   6   2        0.34       47.94     22.43 o 
  -7   7   2       97.94       86.68     24.55 o 
  -6   7   2       47.36       28.53     11.87 o 
  -5   7   2        3.76      -10.78     10.78 o 
  -4   7   2       75.59       70.97     11.26 o 
  -3   7   2       88.53      108.80     23.31 o 
  -2   7   2      215.81      230.65     18.24 o 
  -1   7   2      287.82      266.08     18.12 o 
   0   7   2       93.79      106.98     12.92 o 
   1   7   2      290.12      309.71     19.54 o 
   2   7   2      217.47      204.72     21.35 o 
   3   7   2       85.04       62.55     17.70 o 
   4   7   2       74.60       80.27     23.43 o 
   5   7   2        4.13        0.12     16.06 o 
   6   7   2       49.67       40.36     13.64 o 
   7   7   2       98.08       73.89     22.23 o 
  -7   8   2      328.88      334.01     52.58 o 
  -6   8   2       49.01       89.20     16.59 o 
  -5   8   2      111.74      125.10     14.68 o 
  -4   8   2       47.42       45.15     13.16 o 
  -3   8   2       53.25       43.83     17.14 o 
  -2   8   2      436.56      498.16     35.10 o 
  -1   8   2       51.79       57.00     17.56 o 
   0   8   2      220.38      215.84     13.44 o 
   1   8   2       52.61       17.07     11.30 o 
   2   8   2      439.94      452.37     57.22 o 
   3   8   2       53.25       76.39     12.47 o 
   4   8   2       47.72       97.92     25.52 o 
   5   8   2      111.93      116.94     20.87 o 
   6   8   2       48.93       21.53     16.29 o 
  -6   9   2        2.46      -28.81     28.81 o 
  -5   9   2       34.52       24.42     25.43 o 
  -4   9   2      108.85      105.79     34.84 o 
  -3   9   2      132.77      142.44     21.08 o 
  -2   9   2      219.25      204.72     81.58 o 
  -1   9   2       77.95       74.73     19.09 o 
   0   9   2      610.24      634.04     22.09 o 
   1   9   2       76.99       65.09     11.75 o 
   2   9   2      220.61      220.18     14.99 o 
   3   9   2      133.56      143.39     17.44 o 
   4   9   2      108.64      108.18     14.02 o 
   5   9   2       34.77       16.09     27.71 o 
   6   9   2        2.42      -18.91     26.39 o 
  -4  10   2       58.29       39.60     33.88 o 
  -3  10   2      110.41      118.40     20.53 o 
  -2  10   2        0.83      -14.51     14.51 o 
  -1  10   2        8.51        5.83     29.91 o 
   0  10   2      668.32      716.41     32.77 o 
   1  10   2        8.14       -0.92      9.29 o 
   2  10   2        0.66       -6.38     16.27 o 
   3  10   2      112.95      108.25     20.22 o 
   4  10   2       57.17       30.80     34.98 o 
   1   0   3    17544.95    20389.59    176.70 o 
   2   0   3      239.20      228.50      5.28 o 
   3   0   3        8.04       23.95      4.52 o 
   4   0   3      492.47      448.42     12.96 o 
   5   0   3     3040.78     2865.56     71.40 o 
   6   0   3       42.65       27.84     12.48 o 
   7   0   3        4.85        4.11     10.92 o 
   8   0   3        2.63       -4.65     11.09 o 
   9   0   3      233.56      157.06     35.26 o 
  10   0   3      103.80       88.41     23.31 o 
 -10   1   3      119.63      110.87     24.59 o 
  -9   1   3      217.56      228.43     17.76 o 
  -8   1   3      139.89      134.21     21.49 o 
  -7   1   3      427.36      415.59     18.06 o 
  -6   1   3      112.18      103.60     14.00 o 
  -5   1   3     1334.00     1279.92     34.64 o 
  -4   1   3      186.66      181.72     11.82 o 
  -3   1   3     1339.83     1285.01     16.16 o 
  -2   1   3     5403.35     4959.84     46.93 o 
  -1   1   3    10326.96    10879.31    104.95 o 
   0   1   3     1661.13     1548.60     13.22 o 
   1   1   3    10330.51    10805.39     87.01 o 
   2   1   3     5414.91     4990.83     41.03 o 
   3   1   3     1327.86     1248.85     17.58 o 
   4   1   3      183.27      179.85     18.73 o 
   5   1   3     1339.05     1289.91     56.89 o 
   6   1   3      111.94      107.17     14.17 o 
   7   1   3      428.87      376.26     23.32 o 
   8   1   3      140.12      148.20     14.12 o 
   9   1   3      219.83      202.48     30.18 o 
  10   1   3      119.33       65.15     26.63 o 
 -10   2   3      111.77      124.89     25.16 o 
  -9   2   3      311.04      283.72     22.23 o 
  -8   2   3      213.79      207.65     23.57 o 
  -7   2   3      386.79      378.40     26.85 o 
  -6   2   3       87.12       69.97     29.48 o 
  -5   2   3      851.63      835.48     36.77 o 
  -4   2   3     3451.98     3454.33     58.33 o 
  -3   2   3     4374.98     4308.28     50.74 o 
  -2   2   3     2137.88     2081.27     29.55 o 
  -1   2   3    10882.66    11140.15    140.21 o 
   0   2   3       76.13       75.68      3.38 o 
   1   2   3    10897.34    11133.86     97.90 o 
   2   2   3     2125.97     2089.84     19.16 o 
   3   2   3     4402.77     4309.31     50.76 o 
   4   2   3     3433.63     3365.68     71.78 o 
   5   2   3      861.51      810.10     28.71 o 
   6   2   3       86.68       97.25     35.42 o 
   7   2   3      387.50      388.68     40.96 o 
   8   2   3      216.65      236.22     26.45 o 
   9   2   3      313.62      310.39     41.66 o 
 -10   3   3        7.73        7.48     14.95 o 
  -9   3   3       12.11      -17.50     20.99 o 
  -8   3   3      439.32      412.29     26.61 o 
  -7   3   3      138.34      164.16     21.89 o 
  -6   3   3      316.14      323.99     25.81 o 
  -5   3   3       18.72        9.66     11.51 o 
  -4   3   3      839.12      806.28     22.44 o 
  -3   3   3     2946.02     3036.75     48.56 o 
  -2   3   3     5222.80     5150.68     71.96 o 
  -1   3   3     6881.58     7123.45     84.25 o 
   0   3   3       99.69       87.75      6.56 o 
   1   3   3     6874.00     7097.59     72.16 o 
   2   3   3     5204.79     5064.13     56.00 o 
   3   3   3     2947.27     3061.94     47.62 o 
   4   3   3      840.57      816.67     24.35 o 
   5   3   3       18.85        5.44     12.54 o 
   6   3   3      316.98      310.33     24.45 o 
   7   3   3      138.45      189.50     19.66 o 
   8   3   3      441.37      439.06     41.21 o 
   9   3   3       12.43       19.28     14.02 o 
  10   3   3        7.87        6.36     10.56 o 
  -9   4   3      324.14      267.12     37.25 o 
  -8   4   3      208.16      193.08     16.44 o 
  -7   4   3       54.44       56.25     16.25 o 
  -6   4   3      261.55      267.53     16.01 o 
  -5   4   3      271.01      331.04     18.70 o 
  -4   4   3     1941.64     1964.57     42.11 o 
  -3   4   3     5637.37     5817.34     93.89 o 
  -2   4   3      458.77      482.07     14.03 o 
  -1   4   3      190.74      215.68     11.48 o 
   0   4   3      277.72      275.32     11.35 o 
   1   4   3      197.08      228.51     12.28 o 
   2   4   3      460.56      467.36     11.88 o 
   3   4   3     5644.26     5863.87     99.09 o 
   4   4   3     1946.46     1944.97     42.52 o 
   5   4   3      274.18      309.14     14.95 o 
   6   4   3      259.25      269.39     15.83 o 
   7   4   3       53.39       27.41     15.96 o 
   8   4   3      207.27      190.00     18.59 o 
   9   4   3      324.29      331.66     45.34 o 
  -9   5   3        5.33       -0.40     15.16 o 
  -8   5   3       12.26      -14.12     14.12 o 
  -7   5   3        8.38       -3.57     10.63 o 
  -6   5   3      451.08      483.49     17.17 o 
  -5   5   3      425.24      430.65     15.68 o 
  -4   5   3       61.44       71.28     10.07 o 
  -3   5   3       41.70       63.71      9.73 o 
  -2   5   3      441.41      472.73     18.64 o 
  -1   5   3     1265.83     1191.40     31.52 o 
   0   5   3      405.37      379.00     30.11 o 
   1   5   3     1255.05     1213.92     29.98 o 
   2   5   3      443.88      476.41     20.38 o 
   3   5   3       43.29       43.56      7.58 o 
   4   5   3       59.68       77.32     11.33 o 
   5   5   3      429.29      413.06     17.65 o 
   6   5   3      448.27      475.83     20.61 o 
   7   5   3        8.69        9.15     11.35 o 
   8   5   3       12.23       -9.43     30.73 o 
   9   5   3        4.83        1.76     19.35 o 
  -8   6   3      132.50      193.66     35.58 o 
  -7   6   3      446.75      409.91     17.21 o 
  -6   6   3      123.76      113.44     15.38 o 
  -5   6   3      785.64      798.30     23.82 o 
  -4   6   3      175.38      193.48     15.46 o 
  -3   6   3       71.28       83.73     13.20 o 
  -2   6   3      742.47      763.63     32.08 o 
  -1   6   3     1492.92     1532.19     73.54 o 
   0   6   3        3.60       -4.07     11.66 o 
   1   6   3     1498.56     1501.16     44.45 o 
   2   6   3      733.07      708.14     33.75 o 
   3   6   3       70.28       82.65     10.82 o 
   4   6   3      172.69      181.09     23.29 o 
   5   6   3      788.78      777.90     24.34 o 
   6   6   3      122.57       93.39     15.06 o 
   7   6   3      444.48      412.22     33.33 o 
   8   6   3      130.24      121.05     26.19 o 
  -8   7   3      313.79      226.64     42.33 o 
  -7   7   3       12.69       -1.47     10.87 o 
  -6   7   3       93.19      104.36     14.70 o 
  -5   7   3      109.23      117.37     13.24 o 
  -4   7   3       44.26       68.59     11.33 o 
  -3   7   3     1002.89     1057.64     33.51 o 
  -2   7   3      132.32      127.11     16.70 o 
  -1   7   3      296.98      283.77     41.80 o 
   0   7   3        9.95       11.50     11.53 o 
   1   7   3      300.99      285.92     14.80 o 
   2   7   3      132.42      139.53     17.17 o 
   3   7   3      999.25      999.99     28.50 o 
   4   7   3       45.75       40.90     16.37 o 
   5   7   3      109.90      126.32     15.08 o 
   6   7   3       91.65       91.94     17.30 o 
   7   7   3       13.39      -10.24     12.67 o 
  -7   8   3       54.73       54.67     24.78 o 
  -6   8   3       88.47       61.77     15.31 o 
  -5   8   3       32.27       28.72     12.72 o 
  -4   8   3        8.62       24.10     24.40 o 
  -3   8   3      276.25      303.06     21.75 o 
  -2   8   3      279.54      311.02     23.19 o 
  -1   8   3      622.92      679.34     32.66 o 
   0   8   3        8.98       -2.76      9.88 o 
   1   8   3      625.38      624.70     22.61 o 
   2   8   3      279.74      285.40     30.50 o 
   3   8   3      276.17      297.98     17.45 o 
   4   8   3        8.67       -0.56     18.41 o 
   5   8   3       31.75       36.23     16.37 o 
   6   8   3       87.40       81.84     24.86 o 
  -6   9   3       24.93       36.73     35.41 o 
  -5   9   3       14.81       21.15     26.46 o 
  -4   9   3       80.50       79.12     33.55 o 
  -3   9   3      235.51      208.53     28.34 o 
  -2   9   3       61.73       34.71     18.68 o 
  -1   9   3      132.83      141.95     21.54 o 
   0   9   3       31.83       26.05     10.91 o 
   1   9   3      129.67      120.65     13.20 o 
   2   9   3       61.94       54.83     13.27 o 
   3   9   3      234.42      221.71     16.55 o 
   4   9   3       80.60       81.38     14.27 o 
   5   9   3       16.09       33.24     18.45 o 
  -4  10   3      137.89      132.08     37.20 o 
  -3  10   3      142.19      129.57     33.79 o 
  -2  10   3       10.20       -0.12     16.73 o 
  -1  10   3       30.43       17.94     15.56 o 
   0  10   3       15.08       23.57     23.21 o 
   1  10   3       30.88       37.88     10.96 o 
   2  10   3        9.95       53.00     19.57 o 
   3  10   3      141.93      143.46     27.74 o 
   4  10   3      136.77      161.80     34.56 o 
   0   0   4     2585.69     2409.80     31.93 o 
   1   0   4        1.87        0.63      2.74 o 
   2   0   4      788.53      711.09      8.86 o 
   3   0   4     2292.87     2177.86     27.50 o 
   4   0   4      568.22      524.52     17.71 o 
   5   0   4      205.88      232.19     21.04 o 
   6   0   4      700.20      626.77     27.11 o 
   7   0   4       16.13       20.91     10.96 o 
   8   0   4        7.08        1.22     12.06 o 
   9   0   4        0.29        8.64     28.89 o 
  10   0   4       28.94        1.67     39.04 o 
 -10   1   4        6.35       13.01     21.32 o 
  -9   1   4      163.96      173.10     20.47 o 
  -8   1   4       31.92       74.04     19.52 o 
  -7   1   4      185.58      219.50     17.23 o 
  -6   1   4      111.52      161.14     21.65 o 
  -5   1   4     1865.04     1757.04     73.40 o 
  -4   1   4       24.90       46.48     10.30 o 
  -3   1   4     1611.12     1494.62     19.30 o 
  -2   1   4      668.51      545.83     12.75 o 
  -1   1   4      672.30      671.35      8.20 o 
   0   1   4     9170.61     8987.41     79.82 o 
   1   1   4      679.39      698.98      9.10 o 
   2   1   4      667.42      514.01      7.38 o 
   3   1   4     1607.86     1474.10     20.58 o 
   4   1   4       24.17       17.47      8.21 o 
   5   1   4     1876.07     1792.26     57.72 o 
   6   1   4      108.89      123.83     17.43 o 
   7   1   4      183.50      182.91     16.68 o 
   8   1   4       31.45       34.74     12.49 o 
   9   1   4      167.95      192.57     21.81 o 
  10   1   4        6.03      -17.81     22.43 o 
 -10   2   4        4.90       -3.97     21.68 o 
  -9   2   4      178.34      194.41     19.92 o 
  -8   2   4      302.69      290.50     23.44 o 
  -7   2   4      357.51      373.26     29.71 o 
  -6   2   4       42.79       64.23     29.47 o 
  -5   2   4       17.54        5.36      9.83 o 
  -4   2   4      579.60      620.38     20.22 o 
  -3   2   4      988.31      942.14     15.15 o 
  -2   2   4     3672.22     3671.21     49.55 o 
  -1   2   4     7114.33     7072.60     73.37 o 
   0   2   4     2289.63     2018.31     20.06 o 
   1   2   4     7125.99     7082.06     65.17 o 
   2   2   4     3647.62     3579.77     32.69 o 
   3   2   4      991.71      924.22     14.76 o 
   4   2   4      574.48      578.44     20.85 o 
   5   2   4       18.67        7.32     12.00 o 
   6   2   4       42.00       15.40     29.91 o 
   7   2   4      355.99      353.18     23.84 o 
   8   2   4      304.04      352.89     30.44 o 
   9   2   4      178.96      192.43     22.03 o 
  10   2   4        5.03       13.41     20.45 o 
 -10   3   4       34.29       57.41     16.94 o 
  -9   3   4      198.08      172.11     22.33 o 
  -8   3   4      203.29      234.10     23.06 o 
  -7   3   4      594.72      540.95     30.32 o 
  -6   3   4      215.40      259.97     18.94 o 
  -5   3   4      255.75      306.15     17.53 o 
  -4   3   4      757.30      817.98     20.58 o 
  -3   3   4      449.79      476.60     13.05 o 
  -2   3   4      457.08      459.07     13.06 o 
  -1   3   4     1509.02     1489.14     28.44 o 
   0   3   4      701.08      644.81      9.65 o 
   1   3   4     1523.57     1519.66     28.22 o 
   2   3   4      459.32      472.41      8.30 o 
   3   3   4      450.87      443.51     14.26 o 
   4   3   4      750.20      820.94     23.77 o 
   5   3   4      260.48      270.77     31.74 o 
   6   3   4      214.40      223.62     19.19 o 
   7   3   4      587.48      553.48     44.84 o 
   8   3   4      204.83      238.11     18.52 o 
   9   3   4      194.83      214.07     28.17 o 
  10   3   4       34.76       27.91      8.40 o 
  -9   4   4       27.53       38.35     23.98 o 
  -8   4   4      148.75      161.60     24.81 o 
  -7   4   4       68.04       82.32     17.83 o 
  -6   4   4      161.15      166.39     14.43 o 
  -5   4   4     1237.90     1295.35     25.94 o 
  -4   4   4      689.51      729.04     21.86 o 
  -3   4   4      640.03      705.57     24.30 o 
  -2   4   4      623.09      564.60     13.49 o 
  -1   4   4       63.00       54.28      7.74 o 
   0   4   4      461.38      409.11     12.78 o 
   1   4   4       62.15       59.79      8.45 o 
   2   4   4      611.41      561.75     12.06 o 
   3   4   4      636.30      693.97     15.80 o 
   4   4   4      686.03      711.35     23.86 o 
   5   4   4     1229.47     1259.39     25.97 o 
   6   4   4      157.26      196.60     14.69 o 
   7   4   4       68.01       85.45     15.18 o 
   8   4   4      149.34      175.56     19.28 o 
   9   4   4       27.07       34.16     12.53 o 
  -9   5   4        5.93        4.10     31.56 o 
  -8   5   4      100.04       37.51     17.49 o 
  -7   5   4       23.96        9.07     10.64 o 
  -6   5   4      598.94      590.12     20.83 o 
  -5   5   4      195.27      254.28     13.43 o 
  -4   5   4       82.31       83.39     10.16 o 
  -3   5   4      272.57      316.03     14.60 o 
  -2   5   4      720.47      773.63     19.52 o 
  -1   5   4     1621.21     1597.49     32.83 o 
   0   5   4      450.70      461.04     16.98 o 
   1   5   4     1608.91     1653.92     38.03 o 
   2   5   4      712.06      800.35     21.70 o 
   3   5   4      274.15      283.15     38.54 o 
   4   5   4       83.22       89.63     12.10 o 
   5   5   4      190.68      236.69     12.78 o 
   6   5   4      598.86      594.38     18.84 o 
   7   5   4       24.75       32.45     11.54 o 
   8   5   4      101.59       89.54     20.03 o 
   9   5   4        5.62      -11.35     30.57 o 
  -8   6   4       10.27       11.03     12.81 o 
  -7   6   4      285.14      280.92     15.55 o 
  -6   6   4      416.40      487.17     23.51 o 
  -5   6   4     1607.15     1585.22     34.26 o 
  -4   6   4       59.47       44.71     22.68 o 
  -3   6   4      254.60      290.74     23.14 o 
  -2   6   4       17.63       22.01      9.78 o 
  -1   6   4      194.23      193.26     16.54 o 
   0   6   4      264.56      296.36     19.55 o 
   1   6   4      193.93      181.92     17.83 o 
   2   6   4       17.95        7.05      9.84 o 
   3   6   4      252.26      265.17     14.43 o 
   4   6   4       60.78       71.92     13.29 o 
   5   6   4     1596.08     1592.22     36.30 o 
   6   6   4      415.36      436.62     21.44 o 
   7   6   4      287.03      278.26     32.27 o 
   8   6   4       10.72       -9.24     17.59 o 
  -8   7   4       58.36       65.34     36.52 o 
  -7   7   4      166.63      149.69     12.72 o 
  -6   7   4       88.70       92.98     13.55 o 
  -5   7   4       41.15       64.48     12.66 o 
  -4   7   4      989.90     1082.56     27.18 o 
  -3   7   4      455.77      512.73     26.04 o 
  -2   7   4      377.84      391.38     21.58 o 
  -1   7   4       36.15       43.24     15.36 o 
   0   7   4      628.50      568.90     23.25 o 
   1   7   4       34.95       44.03      8.43 o 
   2   7   4      377.10      345.43     15.11 o 
   3   7   4      456.58      447.39     19.29 o 
   4   7   4      996.44     1123.45     38.33 o 
   5   7   4       39.94       60.33     13.81 o 
   6   7   4       88.75       99.26     13.56 o 
   7   7   4      164.25      164.93     35.77 o 
  -7   8   4      165.61      128.33     26.42 o 
  -6   8   4      196.55      195.90     31.49 o 
  -5   8   4       58.64       38.58     13.46 o 
  -4   8   4       55.04       65.54     13.13 o 
  -3   8   4      269.92      224.53     32.28 o 
  -2   8   4      990.96      964.69     34.54 o 
  -1   8   4       17.54       34.05     18.78 o 
   0   8   4       19.67       13.16     14.06 o 
   1   8   4       17.59       17.44     11.38 o 
   2   8   4      983.21      919.85     25.11 o 
   3   8   4      270.14      265.82     16.51 o 
   4   8   4       56.16       67.37     16.08 o 
   5   8   4       58.23       57.46     18.78 o 
   6   8   4      193.16      244.19     23.10 o 
  -6   9   4       22.37       14.74     30.13 o 
  -5   9   4        8.04      -28.70     36.28 o 
  -4   9   4        5.60       -4.39     31.16 o 
  -3   9   4       87.54       70.05     19.48 o 
  -2   9   4      258.03      238.60     62.33 o 
  -1   9   4      176.89      175.39     22.34 o 
   0   9   4      185.76      250.88     47.24 o 
   1   9   4      179.55      220.10     22.36 o 
   2   9   4      255.65      243.02     16.15 o 
   3   9   4       88.14      108.69     16.20 o 
   4   9   4        5.80       23.34     12.82 o 
   5   9   4        8.09       -4.94     11.33 o 
  -4  10   4       15.07       27.93     33.43 o 
  -3  10   4       35.90       32.75     17.07 o 
  -2  10   4       73.67       30.92     26.84 o 
  -1  10   4      212.98      198.20     20.80 o 
   0  10   4      147.59      146.58     12.67 o 
   1  10   4      212.98      214.71     29.17 o 
   2  10   4       73.60       49.02     19.80 o 
   3  10   4       35.19       50.59     20.46 o 
   4  10   4       14.42       -1.54     30.57 o 
   1   0   5      417.02      386.81      6.41 o 
   2   0   5       28.16       27.37      3.77 o 
   3   0   5      140.13      144.48      7.22 o 
   4   0   5       50.30       61.26     13.67 o 
   5   0   5        3.57        9.61     12.28 o 
   6   0   5      631.69      541.80     25.82 o 
   7   0   5       56.45       76.97     12.88 o 
   8   0   5       11.41       11.52     11.81 o 
   9   0   5       37.75       64.91     33.02 o 
  10   0   5       38.94        2.24     20.58 o 
 -10   1   5       56.87       69.08     28.60 o 
  -9   1   5      203.57      261.33     53.83 o 
  -8   1   5      247.60      234.63     24.42 o 
  -7   1   5      467.51      467.13     18.61 o 
  -6   1   5      336.97      351.36     19.19 o 
  -5   1   5      705.37      682.59     25.92 o 
  -4   1   5      304.50      295.82     15.80 o 
  -3   1   5      560.68      492.98     13.82 o 
  -2   1   5      494.34      419.74      7.64 o 
  -1   1   5     5426.96     5171.82     55.46 o 
   0   1   5     1791.55     1705.82     18.79 o 
   1   1   5     5439.34     5187.91     46.05 o 
   2   1   5      493.59      432.10      7.07 o 
   3   1   5      556.63      495.28     11.54 o 
   4   1   5      308.28      295.35     14.19 o 
   5   1   5      706.07      661.24     23.26 o 
   6   1   5      335.48      335.92     25.07 o 
   7   1   5      470.10      468.80     24.41 o 
   8   1   5      246.29      236.11     15.67 o 
   9   1   5      203.10      220.55     18.04 o 
  10   1   5       56.97       45.88     23.54 o 
 -10   2   5      212.61      149.54     28.74 o 
  -9   2   5       12.20      -15.92     15.92 o 
  -8   2   5      121.34      167.50     20.96 o 
  -7   2   5      830.97      741.23     32.97 o 
  -6   2   5     1016.03     1042.60     68.62 o 
  -5   2   5     2357.31     2282.38     47.24 o 
  -4   2   5     1571.39     1676.68     32.57 o 
  -3   2   5     1077.61     1066.28     16.39 o 
  -2   2   5     2522.66     2425.30     28.67 o 
  -1   2   5     2678.89     2463.86     27.00 o 
   0   2   5     4634.71     4346.63     34.93 o 
   1   2   5     2693.83     2469.10     21.91 o 
   2   2   5     2518.06     2391.12     23.04 o 
   3   2   5     1063.27     1054.06     19.58 o 
   4   2   5     1569.97     1595.86     49.47 o 
   5   2   5     2352.08     2385.47     52.62 o 
   6   2   5     1014.77     1077.12     75.48 o 
   7   2   5      823.22      793.36     44.31 o 
   8   2   5      123.38      110.64     24.05 o 
   9   2   5       11.85       24.21     18.47 o 
  10   2   5      210.74      239.21     26.21 o 
 -10   3   5       48.00       62.45     10.89 o 
  -9   3   5       70.34       87.00     19.89 o 
  -8   3   5      143.61      183.45     22.32 o 
  -7   3   5       70.81       94.75     20.26 o 
  -6   3   5      169.18      199.70     23.98 o 
  -5   3   5     1050.36     1069.00     28.49 o 
  -4   3   5      371.37      380.53     21.22 o 
  -3   3   5      954.99      940.98     21.67 o 
  -2   3   5      903.86      876.07     18.33 o 
  -1   3   5      206.57      196.14     10.19 o 
   0   3   5       72.20       62.29      5.10 o 
   1   3   5      208.04      207.68      6.40 o 
   2   3   5      905.45      845.44     12.88 o 
   3   3   5      960.34      898.31     19.54 o 
   4   3   5      366.41      364.72     15.46 o 
   5   3   5     1056.17     1004.88     28.57 o 
   6   3   5      172.27      224.16     19.10 o 
   7   3   5       71.22       99.69     18.01 o 
   8   3   5      141.69      120.40     15.78 o 
   9   3   5       71.00      110.90     17.58 o 
  10   3   5       47.92       43.12     12.32 o 
  -9   4   5       78.84       91.50     17.39 o 
  -8   4   5       38.07       34.47     13.42 o 
  -7   4   5      655.29      652.20     28.72 o 
  -6   4   5      262.12      291.41     16.84 o 
  -5   4   5      604.22      603.48     20.03 o 
  -4   4   5     1255.41     1273.37     39.21 o 
  -3   4   5      462.52      468.78     13.86 o 
  -2   4   5     1278.48     1318.39     25.10 o 
  -1   4   5      610.00      622.61     14.84 o 
   0   4   5       11.80        8.59      9.90 o 
   1   4   5      606.84      606.02     14.43 o 
   2   4   5     1282.21     1344.61     21.41 o 
   3   4   5      472.83      464.11     14.63 o 
   4   4   5     1257.72     1243.22     31.02 o 
   5   4   5      598.73      564.48     25.73 o 
   6   4   5      262.41      324.46     14.64 o 
   7   4   5      645.82      652.00     73.99 o 
   8   4   5       39.24       21.64     19.52 o 
   9   4   5       77.90       72.36     17.91 o 
  -9   5   5       39.35       21.44     15.68 o 
  -8   5   5       40.26       21.38     22.53 o 
  -7   5   5      225.25      241.26     17.23 o 
  -6   5   5      330.52      336.64     16.29 o 
  -5   5   5       32.44       34.71     10.56 o 
  -4   5   5       27.35       26.39      9.49 o 
  -3   5   5     1493.50     1563.44     33.88 o 
  -2   5   5     1154.62     1267.09     41.24 o 
  -1   5   5        6.28       -1.55      7.97 o 
   0   5   5     2378.24     2338.33     50.14 o 
   1   5   5        6.13       18.35     10.35 o 
   2   5   5     1155.67     1256.14     25.54 o 
   3   5   5     1489.24     1549.62     41.71 o 
   4   5   5       25.92       30.55     11.78 o 
   5   5   5       31.71       46.00      9.90 o 
   6   5   5      329.59      320.44     15.05 o 
   7   5   5      224.22      216.26     15.43 o 
   8   5   5       39.98       32.31     19.82 o 
   9   5   5       39.60        6.24     17.23 o 
  -8   6   5       56.42       62.79     25.18 o 
  -7   6   5      390.52      344.51     25.20 o 
  -6   6   5      385.38      381.00     18.11 o 
  -5   6   5       12.89      -10.38     11.44 o 
  -4   6   5       57.80       67.80     15.31 o 
  -3   6   5      427.81      445.85     27.18 o 
  -2   6   5      170.45      165.73     12.13 o 
  -1   6   5     1663.72     1769.94     90.52 o 
   2   6   5      166.95      198.40     16.62 o 
   3   6   5      420.82      423.29     17.49 o 
   4   6   5       58.42       60.45     13.48 o 
   5   6   5       12.25       21.87     12.82 o 
   6   6   5      383.85      406.12     21.34 o 
   7   6   5      390.16      386.05     24.41 o 
   8   6   5       56.33       41.36     20.02 o 
  -8   7   5       67.70       88.67     37.18 o 
  -7   7   5       83.44       55.42     14.87 o 
  -6   7   5       74.74       70.25     12.70 o 
  -5   7   5     1234.59     1246.52     29.88 o 
  -4   7   5      612.50      646.19     30.88 o 
  -3   7   5      792.89      804.84     31.18 o 
  -2   7   5       19.78       21.71     16.21 o 
  -1   7   5       72.64       63.86     15.49 o 
   0   7   5        1.92       10.31      7.71 o 
   1   7   5       71.56       58.70      9.26 o 
   2   7   5       19.42        8.54     11.11 o 
   3   7   5      790.05      794.29     32.21 o 
   4   7   5      612.90      688.14     28.75 o 
   5   7   5     1224.65     1185.31     31.59 o 
   6   7   5       74.83       74.91     12.79 o 
   7   7   5       83.90       99.46     26.51 o 
  -7   8   5       75.46       40.49     29.26 o 
  -6   8   5       28.27       -2.73     16.00 o 
  -5   8   5       40.71       37.52     15.34 o 
  -4   8   5      203.62      164.32     15.55 o 
  -3   8   5       74.30       82.86     18.15 o 
  -2   8   5      490.72      492.68     26.73 o 
  -1   8   5      428.58      438.56     29.77 o 
   0   8   5       49.92       49.34     10.80 o 
   1   8   5      433.33      473.55     20.44 o 
   2   8   5      492.37      511.52     19.62 o 
   3   8   5       74.26      107.41     14.70 o 
   4   8   5      205.01      163.76     25.23 o 
   5   8   5       41.22       40.86     14.22 o 
   6   8   5       28.95       42.30     15.05 o 
  -6   9   5       46.58       46.42     35.20 o 
  -5   9   5       20.83        5.68     27.37 o 
  -4   9   5       17.38        6.45     31.11 o 
  -3   9   5      147.32      114.47     18.36 o 
  -2   9   5       50.32       59.14     21.04 o 
  -1   9   5      201.00      227.78     49.76 o 
   0   9   5      591.72      589.32     22.45 o 
   1   9   5      203.19      208.33     25.39 o 
   2   9   5       49.99       53.09     12.38 o 
   3   9   5      149.27      145.04     15.98 o 
   4   9   5       17.99       18.03      9.88 o 
   5   9   5       20.73       30.75     11.51 o 
  -4  10   5       22.75        3.52     37.39 o 
  -3  10   5      118.68       90.28     19.18 o 
  -2  10   5       11.50       26.84     31.56 o 
  -1  10   5        1.65      -20.73     24.30 o 
   0  10   5       21.87       17.60     10.72 o 
   1  10   5        1.93      -13.13     13.13 o 
   2  10   5       10.38        5.10     10.65 o 
   3  10   5      119.79      126.55     23.33 o 
   0   0   6     6159.08     5691.15     80.63 o 
   1   0   6        3.85        1.52      3.84 o 
   2   0   6       17.57       16.67      3.84 o 
   3   0   6      604.75      604.90     14.89 o 
   4   0   6        3.28        2.67      9.80 o 
   5   0   6      147.88      157.09     16.60 o 
   6   0   6       61.37       55.76     21.94 o 
   7   0   6      112.04      121.37     12.95 o 
   8   0   6      142.65      148.44     15.04 o 
   9   0   6       20.20        0.14     21.59 o 
  10   0   6       57.82       61.38     27.72 o 
 -10   1   6       53.31      105.54     21.93 o 
  -9   1   6       98.98      100.13     20.16 o 
  -8   1   6        9.11       -3.93     16.67 o 
  -7   1   6      291.73      325.64     15.61 o 
  -6   1   6      157.87      174.18     16.60 o 
  -5   1   6     1065.24      942.60     30.83 o 
  -4   1   6     1659.58     1626.09     43.95 o 
  -3   1   6       15.07       27.77      7.97 o 
  -2   1   6     2563.95     2409.14     33.69 o 
  -1   1   6      888.83      786.18     21.58 o 
   0   1   6        2.68        1.03      4.09 o 
   1   1   6      883.94      778.94     19.30 o 
   2   1   6     2559.06     2409.89     25.41 o 
   3   1   6       16.05       23.23      6.72 o 
   4   1   6     1663.71     1595.38     34.96 o 
   5   1   6     1056.29      940.00     34.46 o 
   6   1   6      156.90      148.17     26.83 o 
   7   1   6      291.73      288.30     19.65 o 
   8   1   6        9.69        1.27     11.64 o 
   9   1   6       98.87      103.52     12.33 o 
  10   1   6       53.37       27.04     16.02 o 
 -10   2   6      149.51      132.25     22.04 o 
  -9   2   6       32.44       18.26     17.00 o 
  -8   2   6      300.03      301.33     23.04 o 
  -7   2   6       89.94       93.05     19.72 o 
  -6   2   6     1035.93     1072.27     58.07 o 
  -5   2   6      137.09      165.80     14.07 o 
  -4   2   6     1423.87     1424.79     30.63 o 
  -3   2   6      517.19      457.22     13.09 o 
  -2   2   6     3019.40     2913.97     34.16 o 
  -1   2   6      190.62      184.90      5.40 o 
   0   2   6     2272.01     2203.88     20.28 o 
   1   2   6      192.99      179.38      4.85 o 
   2   2   6     3026.57     2908.76     31.39 o 
   3   2   6      521.25      454.61     13.10 o 
   4   2   6     1419.92     1453.45     31.17 o 
   5   2   6      138.33      140.72     16.48 o 
   6   2   6     1044.66     1132.84     75.94 o 
   7   2   6       88.90       95.10     21.48 o 
   8   2   6      299.43      279.49     21.24 o 
   9   2   6       31.62       26.57     11.69 o 
  10   2   6      152.33      177.61     20.16 o 
 -10   3   6       31.88       49.07     18.81 o 
  -9   3   6      341.97      330.83     31.05 o 
  -8   3   6      101.63      127.15     22.29 o 
  -7   3   6      390.08      409.87     27.21 o 
  -6   3   6      341.50      322.27     20.40 o 
  -5   3   6      184.64      274.48     20.50 o 
  -4   3   6      721.21      684.54     31.91 o 
  -3   3   6      162.09      191.58     13.01 o 
  -2   3   6      640.34      665.43     13.26 o 
  -1   3   6      975.35      923.42     16.10 o 
   0   3   6      337.17      339.86      6.65 o 
   1   3   6      975.44      921.33     12.25 o 
   2   3   6      646.06      669.40     10.92 o 
   3   3   6      166.18      187.73      8.12 o 
   4   3   6      732.48      715.25     15.74 o 
   5   3   6      182.71      217.85     18.77 o 
   6   3   6      341.44      316.49     21.91 o 
   7   3   6      387.64      344.08     38.71 o 
   8   3   6      102.39       92.62     13.80 o 
   9   3   6      339.30      324.41     31.12 o 
  -9   4   6       20.09       14.94     10.74 o 
  -8   4   6       20.52       17.62     13.13 o 
  -7   4   6       62.09       81.14     18.51 o 
  -6   4   6      467.81      481.22     22.97 o 
  -5   4   6      675.78      694.92     21.50 o 
  -4   4   6        2.87        3.62     10.07 o 
  -3   4   6     1765.35     1903.31     32.36 o 
  -2   4   6     2040.72     2018.59     35.59 o 
  -1   4   6     1575.88     1554.17     22.94 o 
   0   4   6        0.25       -5.59      6.38 o 
   1   4   6     1564.91     1548.47     27.43 o 
   2   4   6     2056.65     2060.68     30.28 o 
   3   4   6     1759.32     1871.18     33.96 o 
   4   4   6        2.45       17.43     12.19 o 
   5   4   6      670.93      657.02     20.31 o 
   6   4   6      467.73      435.89     16.88 o 
   7   4   6       60.14       70.78     16.77 o 
   8   4   6       20.93       11.49     13.50 o 
   9   4   6       19.77       21.43      9.38 o 
  -9   5   6       19.25       -3.60     14.04 o 
  -8   5   6      174.35      159.63     11.57 o 
  -7   5   6      101.57      123.93     12.62 o 
  -6   5   6       57.60       45.58     11.16 o 
  -5   5   6     1132.30     1116.53     23.73 o 
  -4   5   6      101.93      124.09     19.01 o 
  -3   5   6     1713.61     1809.85     37.91 o 
  -2   5   6      435.62      400.86     19.52 o 
  -1   5   6       61.23       66.37      9.79 o 
   0   5   6      476.27      454.97     14.66 o 
   1   5   6       59.30       73.30     10.82 o 
   2   5   6      436.44      402.48     17.20 o 
   3   5   6     1702.14     1757.75     52.77 o 
   4   5   6       97.82      107.42     18.32 o 
   5   5   6     1126.67     1065.99     25.14 o 
   6   5   6       57.21       63.48     10.98 o 
   7   5   6      100.48      116.45     12.96 o 
   8   5   6      171.71      155.00     21.20 o 
   9   5   6       18.80       19.39     19.68 o 
  -8   6   6       64.21       60.34     13.72 o 
  -7   6   6      336.07      269.24     18.55 o 
  -6   6   6      947.26      962.73     24.61 o 
  -5   6   6      481.78      578.33     22.43 o 
  -4   6   6     1675.67     1603.84     46.14 o 
  -3   6   6      313.90      363.77     40.63 o 
  -2   6   6       88.54       90.54     12.77 o 
  -1   6   6      539.05      544.61     18.14 o 
   0   6   6      212.73      179.78      9.51 o 
   1   6   6      541.86      530.82     14.02 o 
   2   6   6       91.39      100.95     10.01 o 
   3   6   6      317.02      325.50     15.44 o 
   4   6   6     1683.36     1661.49     61.45 o 
   5   6   6      478.40      517.00     29.25 o 
   6   6   6      948.56      876.87     35.68 o 
   7   6   6      337.73      288.39     23.73 o 
   8   6   6       64.15       65.41     21.45 o 
  -8   7   6       12.00       43.54     36.29 o 
  -7   7   6       40.16       39.76     10.80 o 
  -6   7   6       47.60       49.22     11.95 o 
  -5   7   6       76.97       80.25     13.20 o 
  -4   7   6     1731.39     1690.16     36.22 o 
  -3   7   6     1017.61      996.62     40.24 o 
  -2   7   6      153.63      160.13     31.26 o 
  -1   7   6       10.62        8.96     15.74 o 
   0   7   6      566.23      574.19     18.79 o 
   1   7   6       11.07       14.89      9.26 o 
   2   7   6      154.86      189.96     14.59 o 
   3   7   6     1016.26      940.45     30.13 o 
   4   7   6     1729.78     1673.32     51.48 o 
   5   7   6       78.45       68.61     14.16 o 
   6   7   6       48.26       21.02     12.53 o 
   7   7   6       38.92       20.24     21.78 o 
   8   7   6       11.66       23.53     34.09 o 
  -6   8   6       57.30       40.10     13.08 o 
  -5   8   6      159.26      158.75     18.68 o 
  -4   8   6       11.19       47.88     15.52 o 
  -3   8   6      387.00      362.06     33.42 o 
  -2   8   6      191.75      149.64     30.16 o 
  -1   8   6      495.79      531.43     34.19 o 
   0   8   6      233.83      246.38     31.39 o 
   1   8   6      499.13      497.30     21.55 o 
   2   8   6      188.92      208.63     19.45 o 
   3   8   6      388.72      380.33     22.41 o 
   4   8   6       11.41       25.19     15.67 o 
   5   8   6      157.99      172.12     16.50 o 
   6   8   6       57.77       49.67     15.23 o 
   7   8   6       89.87       70.20     32.35 o 
  -5   9   6       19.83       48.38     30.48 o 
  -4   9   6      213.30      208.45     38.43 o 
  -3   9   6       20.93        8.87     21.14 o 
  -2   9   6       60.44       24.17     23.43 o 
  -1   9   6       17.55       25.53     13.89 o 
   0   9   6       19.56       17.83     11.72 o 
   1   9   6       17.15       28.28     12.14 o 
   2   9   6       61.86       42.79     11.82 o 
   3   9   6       21.88       17.95     12.32 o 
   4   9   6      210.17      197.85     20.12 o 
   5   9   6       20.24       28.29      9.23 o 
  -4  10   6       63.44       54.12     32.78 o 
  -3  10   6       26.08       45.31     37.39 o 
  -2  10   6      226.11      197.38     21.91 o 
  -1  10   6       11.19        2.16     20.23 o 
   0  10   6       13.14       11.75     14.39 o 
   1  10   6       10.72       17.69     10.77 o 
   2  10   6      224.62      254.09     14.81 o 
   3  10   6       25.13       23.50     10.26 o 
   1   0   7     2546.04     2142.83     24.00 o 
   2   0   7      809.00      773.75     15.50 o 
   3   0   7       40.36       52.09      7.71 o 
   4   0   7      148.65      130.37     16.88 o 
   5   0   7      150.74      200.73     21.90 o 
   6   0   7      417.08      452.41     24.62 o 
   7   0   7      222.66      238.59     14.50 o 
   8   0   7        9.49       19.90     17.39 o 
   9   0   7       93.51       89.14     24.00 o 
  10   0   7       29.28       26.74     14.49 o 
 -10   1   7      101.81      148.42     24.15 o 
  -9   1   7      166.11      211.01     19.89 o 
  -8   1   7       93.60      139.61     19.46 o 
  -7   1   7       77.82       83.84     12.59 o 
  -6   1   7      216.60      219.30     20.33 o 
  -5   1   7      331.51      364.25     21.54 o 
  -4   1   7      435.90      429.56     19.78 o 
  -3   1   7      922.82      862.77     21.91 o 
  -2   1   7      590.06      550.39      9.77 o 
  -1   1   7     1520.09     1509.43     20.70 o 
   0   1   7      161.81      161.50      5.76 o 
   1   1   7     1520.05     1497.33     18.73 o 
   2   1   7      595.91      571.41     10.12 o 
   3   1   7      911.79      843.20     24.60 o 
   4   1   7      439.43      459.44     22.83 o 
   5   1   7      335.81      356.71     23.69 o 
   6   1   7      219.39      182.38     29.50 o 
   7   1   7       79.32       90.57     16.64 o 
   8   1   7       92.48       99.81     12.04 o 
   9   1   7      168.15      187.43     21.34 o 
  10   1   7      102.33      100.74     14.80 o 
 -10   2   7       77.26       82.29     29.70 o 
  -9   2   7      368.78      375.43     21.26 o 
  -8   2   7      179.05      218.17     35.36 o 
  -7   2   7       98.21      119.28     21.12 o 
  -6   2   7        7.72       -0.08     16.12 o 
  -5   2   7       99.74       86.33     13.55 o 
  -4   2   7     1065.63     1052.73     24.84 o 
  -3   2   7      565.96      603.95     14.07 o 
  -2   2   7      841.75      829.35     14.98 o 
  -1   2   7      846.28      815.39     14.20 o 
   0   2   7     3452.93     3191.07     29.22 o 
   1   2   7      842.51      785.55     10.71 o 
   2   2   7      831.08      820.35     14.01 o 
   3   2   7      557.12      576.33     15.43 o 
   4   2   7     1074.93     1079.46     25.45 o 
   5   2   7      100.41       93.21     15.57 o 
   6   2   7        7.87      -11.61     15.45 o 
   7   2   7      100.55      111.07     19.47 o 
   8   2   7      175.48      174.05     19.32 o 
   9   2   7      368.50      373.21     16.34 o 
  10   2   7       78.14       82.68     17.63 o 
  -9   3   7       65.72       95.53     19.17 o 
  -8   3   7      198.48      203.59     21.83 o 
  -7   3   7       12.59       20.02     17.93 o 
  -6   3   7      313.60      349.96     24.79 o 
  -5   3   7       78.14      102.11     17.08 o 
  -4   3   7      664.14      655.05     22.14 o 
  -3   3   7      799.91      789.54     19.69 o 
  -2   3   7     1029.89     1033.81     19.07 o 
  -1   3   7      631.54      513.77     12.67 o 
   0   3   7     4388.06     4341.23     47.56 o 
   1   3   7      626.82      555.14      9.47 o 
   2   3   7     1034.08     1053.53     15.35 o 
   3   3   7      811.18      814.54     15.66 o 
   4   3   7      661.41      678.00     18.05 o 
   5   3   7       79.02       88.56     16.01 o 
   6   3   7      314.60      359.95     23.35 o 
   7   3   7       13.40       18.23     17.42 o 
   8   3   7      200.37      180.49     15.49 o 
   9   3   7       64.55       60.34     13.38 o 
  -9   4   7        0.37       18.19     14.50 o 
  -8   4   7       16.39       14.47     12.43 o 
  -7   4   7      188.33      229.87     21.33 o 
  -6   4   7      912.94      895.88     30.86 o 
  -5   4   7      314.04      357.36     20.81 o 
  -4   4   7       14.23       19.73     11.13 o 
  -3   4   7      192.35      159.01     10.32 o 
  -2   4   7     1313.01     1365.12     31.70 o 
  -1   4   7      209.35      240.62      8.88 o 
   0   4   7      539.06      623.16     11.71 o 
   1   4   7      210.55      247.07     19.62 o 
   2   4   7     1314.88     1342.78     19.97 o 
   3   4   7      195.86      168.57     11.32 o 
   4   4   7       14.34       23.88     11.69 o 
   5   4   7      312.98      394.16     24.40 o 
   6   4   7      917.20      853.64     22.02 o 
   7   4   7      193.06      229.92     18.68 o 
   8   4   7       16.91       24.47     12.74 o 
   9   4   7        0.35        6.94     16.07 o 
  -9   5   7       66.77       40.92     29.92 o 
  -8   5   7       21.62       48.16     15.11 o 
  -7   5   7       41.84       50.83     11.59 o 
  -6   5   7      300.34      296.69     15.23 o 
  -5   5   7      122.58      171.70     14.00 o 
  -4   5   7      991.32      908.61     25.68 o 
  -3   5   7      535.08      547.24     19.53 o 
  -2   5   7       89.59      104.86     10.62 o 
  -1   5   7        0.38       -3.68      9.74 o 
   0   5   7     2411.83     2381.51     42.99 o 
   1   5   7        0.67        5.58      8.99 o 
   2   5   7       87.73       97.09     17.67 o 
   3   5   7      532.13      476.74     36.74 o 
   4   5   7      995.92      941.48     26.41 o 
   5   5   7      125.96      154.29     11.67 o 
   6   5   7      302.40      308.12     14.66 o 
   7   5   7       41.44       65.06     20.10 o 
   8   5   7       21.73        5.28     16.12 o 
   9   5   7       66.04       58.80     18.11 o 
  -8   6   7        6.87        0.13     11.53 o 
  -7   6   7      194.00      197.32     17.34 o 
  -6   6   7      201.42      225.46     19.30 o 
  -5   6   7      393.91      358.39     19.38 o 
  -4   6   7      639.80      624.50     28.62 o 
  -3   6   7      403.22      388.72     17.67 o 
  -2   6   7      224.99      219.80     17.17 o 
  -1   6   7      376.76      354.63     19.69 o 
   0   6   7      812.25      815.37     23.96 o 
   1   6   7      378.35      348.93     20.13 o 
   2   6   7      225.30      231.95     13.60 o 
   3   6   7      408.33      402.02     19.17 o 
   4   6   7      635.53      635.85     23.12 o 
   5   6   7      393.06      383.17     19.17 o 
   6   6   7      201.53      216.30     16.36 o 
   7   6   7      194.36      202.57     19.77 o 
   8   6   7        7.22        0.49     19.79 o 
  -7   7   7      196.18      175.82     14.54 o 
  -6   7   7       39.85       37.85     11.68 o 
  -5   7   7        1.66        5.68     13.61 o 
  -4   7   7       44.60       42.15     14.18 o 
  -3   7   7       31.23       23.10      9.93 o 
  -2   7   7      584.01      575.21     51.01 o 
  -1   7   7       86.66       96.26     19.17 o 
   0   7   7      291.41      257.75     16.99 o 
   1   7   7       89.54      118.14     16.89 o 
   2   7   7      585.51      590.42     24.61 o 
   3   7   7       30.17       25.92     15.79 o 
   4   7   7       43.18       52.46     15.75 o 
   5   7   7        1.63       -2.54     10.47 o 
   6   7   7       39.44       20.95     12.42 o 
   7   7   7      193.26      206.07     23.25 o 
  -6   8   7        4.97       11.01     12.13 o 
  -5   8   7      144.58      144.26     15.34 o 
  -4   8   7      381.62      369.48     43.68 o 
  -3   8   7       49.13       26.10     22.18 o 
  -2   8   7      645.03      583.83     33.80 o 
  -1   8   7      920.23      923.81     45.27 o 
   0   8   7      601.02      627.61     20.69 o 
   1   8   7      911.07      953.47     29.53 o 
   2   8   7      646.72      604.77     19.30 o 
   3   8   7       49.64       40.08     13.26 o 
   4   8   7      383.17      326.87     19.70 o 
   5   8   7      146.55      119.26     15.46 o 
   6   8   7        4.38       -0.84     15.49 o 
  -5   9   7      189.26      102.33     29.22 o 
  -4   9   7       94.42       95.37     25.15 o 
  -3   9   7      484.85      435.36     37.36 o 
  -2   9   7       95.34       48.45     20.37 o 
  -1   9   7      120.29      138.15     20.79 o 
   0   9   7        8.94       -3.29     13.22 o 
   1   9   7      119.37      162.00     17.07 o 
   2   9   7       94.57       95.74     13.03 o 
   3   9   7      486.65      470.45     45.76 o 
   4   9   7       94.09       81.55     18.59 o 
   5   9   7      190.57      190.92     32.59 o 
  -4  10   7       64.37       12.54     32.56 o 
  -3  10   7       21.64       11.44     40.03 o 
  -2  10   7       81.79       80.13     18.69 o 
  -1  10   7       52.55       36.06     16.60 o 
   0  10   7      368.31      410.30     28.17 o 
   1  10   7       53.78       71.07     11.67 o 
   2  10   7       84.84       73.81     11.70 o 
   3  10   7       22.23       23.15     10.25 o 
   0   0   8      590.02      447.49     11.43 o 
   1   0   8       16.44       15.12      4.82 o 
   2   0   8     1770.20     1530.93     20.72 o 
   3   0   8      423.82      447.28     17.94 o 
   4   0   8     2233.91     2020.99     74.53 o 
   5   0   8       52.66       42.40     18.32 o 
   6   0   8     1230.84     1123.46     36.12 o 
   7   0   8        6.56       19.69     10.93 o 
   8   0   8       11.11       10.04     11.03 o 
   9   0   8       26.84       31.46     24.10 o 
  10   0   8       27.04       47.48     14.82 o 
 -10   1   8       67.58       72.45     20.98 o 
  -9   1   8      271.92      315.38     22.38 o 
  -8   1   8      337.83      328.97     26.99 o 
  -7   1   8      483.35      469.65     18.11 o 
  -6   1   8      447.73      527.29     25.16 o 
  -5   1   8      194.43      215.95     18.30 o 
  -4   1   8      383.37      420.24     20.90 o 
  -3   1   8      211.36      250.10     12.94 o 
  -2   1   8      310.62      298.82     16.21 o 
  -1   1   8     1505.20     1375.17     15.42 o 
   0   1   8       21.93       14.29      4.78 o 
   1   1   8     1517.92     1404.74     17.58 o 
   2   1   8      308.58      324.60     11.65 o 
   3   1   8      204.99      187.45     13.65 o 
   4   1   8      380.12      432.19     20.69 o 
   5   1   8      195.66      180.69     24.76 o 
   6   1   8      444.94      469.57     33.58 o 
   7   1   8      482.65      473.40     24.23 o 
   8   1   8      335.00      331.73     14.87 o 
   9   1   8      270.22      257.18     17.48 o 
  10   1   8       68.15       19.53     18.76 o 
 -10   2   8       48.45      111.31     29.70 o 
  -9   2   8      292.09      296.00     23.73 o 
  -8   2   8      434.06      445.86     23.02 o 
  -7   2   8      209.39      257.83     23.92 o 
  -6   2   8       13.92        2.61     16.52 o 
  -5   2   8      195.04      209.66     23.08 o 
  -4   2   8     2262.44     2295.94     51.73 o 
  -3   2   8      434.01      427.13     19.13 o 
  -2   2   8     1393.67     1378.57     20.60 o 
  -1   2   8      272.38      297.13      8.49 o 
   0   2   8     1495.20     1320.57     14.60 o 
   1   2   8      270.40      290.50      8.19 o 
   2   2   8     1406.32     1422.23     24.08 o 
   3   2   8      436.16      438.75     14.85 o 
   4   2   8     2263.17     2277.42     43.63 o 
   5   2   8      195.33      178.76     21.06 o 
   6   2   8       13.64        5.11     14.35 o 
   7   2   8      211.01      177.97     21.01 o 
   8   2   8      435.94      405.47     26.13 o 
   9   2   8      289.68      291.06     14.75 o 
  10   2   8       47.86       25.74     18.92 o 
  -9   3   8       92.82       91.40     17.48 o 
  -8   3   8      258.60      256.27     22.82 o 
  -7   3   8      407.27      431.58     27.56 o 
  -6   3   8      123.61      145.77     21.74 o 
  -5   3   8       59.34       74.47     15.45 o 
  -4   3   8      498.96      508.63     22.03 o 
  -3   3   8      412.04      434.78     14.88 o 
  -2   3   8     1306.97     1399.29     28.37 o 
  -1   3   8      303.20      299.89     11.25 o 
   0   3   8       20.04       17.11      4.02 o 
   1   3   8      300.34      273.99      7.60 o 
   2   3   8     1313.31     1326.63     18.71 o 
   3   3   8      407.47      460.80     15.28 o 
   4   3   8      489.71      481.27     17.55 o 
   5   3   8       55.78       77.93     13.91 o 
   6   3   8      121.79      160.70     19.79 o 
   7   3   8      404.81      392.68     23.59 o 
   8   3   8      261.41      271.24     22.11 o 
   9   3   8       91.02       89.88     13.44 o 
  -9   4   8       22.82       26.30     16.57 o 
  -8   4   8      194.64      257.59     19.66 o 
  -7   4   8      124.44      105.72     16.30 o 
  -6   4   8     1566.48     1492.71     34.65 o 
  -5   4   8      814.12      849.14     22.19 o 
  -4   4   8      254.56      281.49     13.67 o 
  -3   4   8      305.92      317.34     13.72 o 
  -2   4   8      869.58      846.85     24.28 o 
  -1   4   8      238.01      280.96     10.61 o 
   0   4   8      400.96      452.83     10.75 o 
   1   4   8      234.79      255.26     12.04 o 
   2   4   8      858.41      839.35     15.75 o 
   3   4   8      302.15      324.95     15.68 o 
   4   4   8      254.57      280.31     18.73 o 
   5   4   8      812.83      785.11     18.17 o 
   6   4   8     1568.48     1544.32     29.94 o 
   7   4   8      124.12      111.01     16.70 o 
   8   4   8      195.84      214.20     16.09 o 
   9   4   8       23.28       17.07     13.29 o 
  -9   5   8       92.31       81.87     32.79 o 
  -8   5   8      337.52      308.72     28.97 o 
  -7   5   8      240.48      257.99     15.91 o 
  -6   5   8       43.71       28.68     10.98 o 
  -5   5   8     1760.13     1834.98     34.28 o 
  -4   5   8      420.71      442.38     15.45 o 
  -3   5   8      377.12      365.85     14.81 o 
  -2   5   8      320.29      337.11     22.23 o 
  -1   5   8      624.44      641.08     25.63 o 
   0   5   8      498.08      576.32     17.47 o 
   1   5   8      628.65      662.75     16.82 o 
   2   5   8      315.31      327.91     14.14 o 
   3   5   8      379.39      396.30     18.49 o 
   4   5   8      426.69      437.88     18.64 o 
   5   5   8     1769.04     1776.06     35.26 o 
   6   5   8       45.39       37.99     10.30 o 
   7   5   8      240.89      230.10     21.99 o 
   8   5   8      335.34      315.19     30.15 o 
  -8   6   8       11.72       16.59     21.11 o 
  -7   6   8      157.16      159.71     14.15 o 
  -6   6   8      429.10      449.93     22.47 o 
  -5   6   8      157.67      150.10     14.21 o 
  -4   6   8       46.02       22.92     12.55 o 
  -3   6   8       53.45       39.39     10.10 o 
  -2   6   8      852.30      902.77     29.86 o 
  -1   6   8      523.43      575.53     21.74 o 
   0   6   8       47.28       44.40      8.45 o 
   1   6   8      521.38      530.08     13.27 o 
   2   6   8      850.18      894.01     25.52 o 
   3   6   8       52.37       53.21     10.77 o 
   4   6   8       46.37       58.23     12.87 o 
   5   6   8      155.15      171.38     14.30 o 
   6   6   8      426.63      432.10     19.80 o 
   7   6   8      157.15      126.62     45.57 o 
   8   6   8       11.46       -1.13     15.36 o 
  -7   7   8       50.86       40.06     10.30 o 
  -6   7   8       18.14       -9.65     11.36 o 
  -5   7   8       20.79       36.59     16.95 o 
  -4   7   8       96.46      111.33     12.99 o 
  -3   7   8      115.40      105.84     11.98 o 
  -2   7   8      115.64      106.49     12.17 o 
  -1   7   8       13.24       19.28     11.53 o 
   0   7   8        6.69       -8.58     10.00 o 
   1   7   8       13.03        4.45      9.50 o 
   2   7   8      116.43      123.39     14.59 o 
   3   7   8      117.64      138.86     15.42 o 
   4   7   8       96.51      123.89     16.11 o 
   5   7   8       20.32       20.02     13.76 o 
   6   7   8       18.17       26.73     14.93 o 
   7   7   8       51.50       54.94     19.24 o 
  -6   8   8      137.71      131.77     21.34 o 
  -5   8   8       94.35       73.90     13.85 o 
  -4   8   8      271.23      295.05     28.39 o 
  -3   8   8      468.98      426.16     26.42 o 
  -2   8   8      394.50      400.80     33.41 o 
  -1   8   8      523.78      533.17     21.56 o 
   0   8   8      951.47      978.23     29.80 o 
   1   8   8      523.38      568.93     47.80 o 
   2   8   8      392.53      454.60     32.50 o 
   3   8   8      464.91      411.04     25.21 o 
   4   8   8      264.55      258.84     16.49 o 
   5   8   8       95.57      101.64     14.37 o 
   6   8   8      139.64      136.35     16.05 o 
  -5   9   8       24.02       64.88     40.47 o 
  -4   9   8       74.30       89.71     29.04 o 
  -3   9   8       78.73      107.86     23.01 o 
  -2   9   8       65.08       26.52     32.45 o 
  -1   9   8      554.23      581.71     22.67 o 
   0   9   8      152.75      168.02     28.98 o 
   1   9   8      551.30      620.16     23.42 o 
   2   9   8       65.25       79.36     13.64 o 
   3   9   8       81.39       73.00     13.33 o 
   4   9   8       74.70       99.72     21.23 o 
   5   9   8       24.61        2.30     26.28 o 
  -4  10   8       36.76       75.67     33.21 o 
  -3  10   8       45.58      108.67     38.28 o 
  -2  10   8       15.09       10.72     16.98 o 
  -1  10   8       12.94       -3.99     29.36 o 
   0  10   8      292.94      303.21     16.03 o 
   1  10   8       13.47       10.11     17.94 o 
   2  10   8       14.57        5.19     14.38 o 
   3  10   8       45.88       53.45     13.42 o 
   1   0   9     2869.27     2638.28     29.33 o 
   2   0   9      672.24      682.95     17.16 o 
   3   0   9        2.93       22.26     15.23 o 
   4   0   9      453.17      430.78     31.57 o 
   5   0   9       45.66       55.65     16.50 o 
   6   0   9      117.24      125.38     18.58 o 
   7   0   9       52.79       34.57     13.66 o 
   8   0   9        8.35        1.42     10.67 o 
   9   0   9      155.82      179.99     35.99 o 
  10   0   9       59.28       64.80     14.38 o 
 -10   1   9      109.68       91.99     21.58 o 
  -9   1   9        6.12        8.16     18.39 o 
  -8   1   9       31.37      -10.35     17.45 o 
  -7   1   9      251.91      285.35     16.54 o 
  -6   1   9      138.08      161.66     13.19 o 
  -5   1   9      314.59      314.77     16.85 o 
  -4   1   9      116.85      153.97     14.18 o 
  -3   1   9      310.89      369.05     29.90 o 
  -2   1   9      990.40      977.66     19.95 o 
  -1   1   9      184.07      193.44      6.69 o 
   0   1   9     1037.24      940.02     13.91 o 
   1   1   9      184.62      191.03      7.30 o 
   2   1   9      983.78      961.72     21.38 o 
   3   1   9      315.02      320.83     21.48 o 
   4   1   9      119.97      125.25     15.50 o 
   5   1   9      314.62      341.36     37.84 o 
   6   1   9      134.68       83.74     18.47 o 
   7   1   9      254.81      261.42     19.50 o 
   8   1   9       32.63       71.95     15.20 o 
   9   1   9        5.98       24.19     17.97 o 
  10   1   9      110.71      103.67     37.20 o 
  -9   2   9       12.98       10.87     17.54 o 
  -8   2   9      269.59      301.57     25.40 o 
  -7   2   9      872.45      904.96     54.46 o 
  -6   2   9       12.65      -16.48     16.48 o 
  -5   2   9        1.24       -0.56     29.90 o 
  -4   2   9      550.08      581.07     32.36 o 
  -3   2   9      504.61      528.19     15.13 o 
  -2   2   9     4183.47     4335.89     56.71 o 
  -1   2   9     1009.18     1035.96     14.73 o 
   0   2   9        5.52        0.74      5.01 o 
   1   2   9     1008.15     1029.22     15.68 o 
   2   2   9     4190.22     4265.37     62.65 o 
   3   2   9      496.87      545.28     18.37 o 
   4   2   9      545.78      542.68     19.89 o 
   5   2   9        1.48      -22.39     29.25 o 
   6   2   9       13.41       25.06     15.13 o 
   7   2   9      881.60      880.24     36.16 o 
   8   2   9      266.48      257.66     17.20 o 
   9   2   9       13.14       13.96     10.50 o 
  -9   3   9      140.13      157.76     21.83 o 
  -8   3   9      251.46      264.75     31.79 o 
  -7   3   9       34.04        4.03     23.03 o 
  -6   3   9       34.39       40.33     13.59 o 
  -5   3   9      133.53      142.45     16.40 o 
  -4   3   9      221.09      249.03     17.34 o 
  -3   3   9      116.36      128.80     11.15 o 
  -2   3   9      369.33      387.68     18.60 o 
  -1   3   9     1611.74     1592.41     25.94 o 
   0   3   9     4538.04     4519.84     48.29 o 
   1   3   9     1604.23     1610.55     21.49 o 
   2   3   9      361.86      411.38     12.94 o 
   3   3   9      120.42      134.21     10.07 o 
   4   3   9      224.41      222.10     15.13 o 
   5   3   9      136.87      155.16     14.20 o 
   6   3   9       35.46       32.44     15.69 o 
   7   3   9       33.80       29.85     14.93 o 
   8   3   9      251.60      249.71     14.55 o 
   9   3   9      139.77      166.89     17.07 o 
  -9   4   9       16.67       15.05     19.62 o 
  -8   4   9       89.90       70.50     13.17 o 
  -7   4   9      502.21      503.51     21.31 o 
  -6   4   9      479.15      474.25     23.85 o 
  -5   4   9      286.59      280.58     16.75 o 
  -4   4   9       22.23       17.90      9.74 o 
  -3   4   9      819.65      850.56     20.93 o 
  -2   4   9       47.38       57.28      8.97 o 
  -1   4   9      153.16      158.93      9.74 o 
   0   4   9     2433.31     2546.61     32.46 o 
   1   4   9      152.73      142.96      6.93 o 
   2   4   9       49.32       54.08      8.30 o 
   3   4   9      815.61      849.12     22.96 o 
   4   4   9       21.75       24.86     10.62 o 
   5   4   9      282.43      256.69     14.31 o 
   6   4   9      481.13      481.86     18.46 o 
   7   4   9      500.33      517.78     41.44 o 
   8   4   9       89.66      106.55     13.06 o 
   9   4   9       17.07       18.45     14.21 o 
  -8   5   9       58.80       55.18     15.94 o 
  -7   5   9       26.72       38.67     12.99 o 
  -6   5   9       85.98       96.55     12.55 o 
  -5   5   9      107.73      142.89     12.73 o 
  -4   5   9      798.15      798.91     18.05 o 
  -3   5   9     1191.71     1165.70     22.97 o 
  -2   5   9        8.40       29.62      9.13 o 
  -1   5   9      464.66      483.64     15.54 o 
   0   5   9      703.20      705.15     16.62 o 
   1   5   9      472.73      499.44     15.07 o 
   2   5   9        8.10        4.64     10.64 o 
   3   5   9     1190.57     1166.44     26.68 o 
   4   5   9      793.90      777.69     22.86 o 
   5   5   9      107.29      112.30     14.12 o 
   6   5   9       84.55       85.86     15.98 o 
   7   5   9       25.55       15.96     22.29 o 
   8   5   9       57.89       54.66     30.58 o 
  -8   6   9      110.84       63.95     15.23 o 
  -7   6   9       71.59       67.41     12.65 o 
  -6   6   9      220.96      221.23     17.04 o 
  -5   6   9      146.87      146.64     14.06 o 
  -4   6   9        1.33       -9.61     11.14 o 
  -3   6   9      149.08      151.24     13.86 o 
  -2   6   9      278.48      274.46     18.92 o 
  -1   6   9      250.66      255.68     13.74 o 
   0   6   9        1.20       17.30      8.15 o 
   1   6   9      254.14      280.79     18.94 o 
   2   6   9      275.97      272.55     13.53 o 
   3   6   9      151.75      168.09     14.19 o 
   4   6   9        1.29       -9.83     11.55 o 
   5   6   9      147.07      142.52     13.87 o 
   6   6   9      219.97      258.85     16.58 o 
   7   6   9       70.35       46.09     18.84 o 
   8   6   9      109.32       88.67     37.30 o 
  -7   7   9       27.22        7.56      9.61 o 
  -6   7   9      101.43       92.83     12.18 o 
  -5   7   9       53.58       74.00     13.26 o 
  -4   7   9        0.32        1.02     11.41 o 
  -3   7   9      123.70      107.72     15.94 o 
  -2   7   9       38.24       38.05     12.53 o 
  -1   7   9      183.19      224.57     19.36 o 
   0   7   9      116.60      140.79     12.83 o 
   1   7   9      185.64      221.85     14.60 o 
   2   7   9       37.80       30.51     13.09 o 
   3   7   9      126.64      130.60     24.33 o 
   4   7   9        0.33      -12.08     12.95 o 
   5   7   9       53.94       67.90     14.14 o 
   6   7   9      100.65      143.97     16.15 o 
   7   7   9       26.75       38.93     31.89 o 
  -6   8   9       55.31       20.33     13.40 o 
  -5   8   9       59.49       59.94     15.63 o 
  -4   8   9       43.58       39.96     14.98 o 
  -3   8   9       21.96       13.43     19.10 o 
  -2   8   9      104.72      101.20     20.75 o 
  -1   8   9      811.30      811.97     28.12 o 
   0   8   9       25.00       46.70     12.65 o 
   1   8   9      808.62      863.08     40.97 o 
   2   8   9      105.47      123.30     16.56 o 
   3   8   9       22.52       18.40     10.66 o 
   4   8   9       44.03       18.66     12.54 o 
   5   8   9       60.24       37.56     14.67 o 
   6   8   9       54.76       52.72     20.24 o 
  -5   9   9       26.96       17.38     37.17 o 
  -4   9   9       43.00      109.27     33.32 o 
  -3   9   9       25.79       38.50     25.31 o 
  -2   9   9      270.79      269.51     30.19 o 
  -1   9   9      141.61      149.24     14.48 o 
   0   9   9      281.62      305.10     24.92 o 
   1   9   9      140.06      116.69     16.59 o 
   2   9   9      274.42      290.02     34.28 o 
   3   9   9       25.56       27.12     13.33 o 
   4   9   9       42.97       44.85     12.94 o 
  -3  10   9       13.98      -19.57     37.83 o 
  -2  10   9      275.14      185.45     53.99 o 
  -1  10   9       28.85       21.70     12.67 o 
   0  10   9      114.99       91.48     29.55 o 
   1  10   9       28.57       32.88     11.43 o 
   2  10   9      276.15      258.65     16.09 o 
   0   0  10     1747.51     1493.11     27.66 o 
   1   0  10     1080.07     1014.81     35.02 o 
   2   0  10     1534.79     1729.79     68.40 o 
   3   0  10     1561.46     1648.44     80.09 o 
   4   0  10        4.73       -5.89     13.84 o 
   5   0  10      141.17      159.38     16.89 o 
   6   0  10      535.25      514.92     19.79 o 
   7   0  10       10.83        1.58     14.10 o 
   8   0  10      308.81      325.51     18.92 o 
   9   0  10     1071.21     1127.18     51.49 o 
  10   0  10      194.46      213.76     23.10 o 
 -10   1  10      178.50      189.19     30.61 o 
  -9   1  10       11.02       -5.97     22.54 o 
  -8   1  10      204.55      244.56     24.34 o 
  -7   1  10      824.82      822.30     46.82 o 
  -6   1  10      509.48      496.04     17.83 o 
  -5   1  10      396.08      405.54     18.84 o 
  -4   1  10        3.24       -8.20     11.63 o 
  -3   1  10      450.89      432.03     42.16 o 
  -2   1  10      832.52      890.20     24.40 o 
  -1   1  10       46.84       48.94      8.16 o 
   0   1  10       21.95       -2.21      6.21 o 
   1   1  10       43.79       35.01      8.51 o 
   2   1  10      838.98      958.32     25.24 o 
   3   1  10      451.49      427.27     22.91 o 
   4   1  10        3.25      -12.92     13.46 o 
   5   1  10      393.27      426.06     41.78 o 
   6   1  10      511.19      471.13     22.94 o 
   7   1  10      831.58      755.97     29.72 o 
   8   1  10      207.53      233.48     17.72 o 
   9   1  10       11.01        3.17     18.04 o 
  10   1  10      179.19      281.69     42.95 o 
  -9   2  10      137.14      151.69     18.99 o 
  -8   2  10      182.80      187.69     22.51 o 
  -7   2  10      240.97      272.09     20.63 o 
  -6   2  10       95.12       99.47     19.21 o 
  -5   2  10      395.71      375.51     27.51 o 
  -4   2  10      236.33      226.27     18.74 o 
  -3   2  10      475.63      545.34     17.01 o 
  -2   2  10     2411.93     2407.11     34.23 o 
  -1   2  10      997.56      992.46     15.64 o 
   0   2  10      100.14      117.82      7.04 o 
   1   2  10      991.55      977.08     17.95 o 
   2   2  10     2392.38     2425.80     49.52 o 
   3   2  10      470.70      504.80     16.56 o 
   4   2  10      241.78      238.11     16.04 o 
   5   2  10      401.43      427.96     55.78 o 
   6   2  10       98.08      125.79     17.93 o 
   7   2  10      245.51      224.06     23.94 o 
   8   2  10      179.90      152.26     19.87 o 
   9   2  10      138.50      136.58     11.35 o 
  -9   3  10      206.91      201.18     17.78 o 
  -8   3  10      130.71      128.29     18.42 o 
  -7   3  10       68.94       67.21     19.90 o 
  -6   3  10      275.66      251.12     17.16 o 
  -5   3  10     1370.81     1306.32     31.74 o 
  -4   3  10      210.80      269.52     18.90 o 
  -3   3  10      353.34      410.11     19.25 o 
  -2   3  10      554.86      570.00     16.62 o 
  -1   3  10     2003.95     2060.67     30.32 o 
   0   3  10     1112.55     1163.00     16.80 o 
   1   3  10     1990.61     2087.10     28.20 o 
   2   3  10      557.82      575.57     15.89 o 
   3   3  10      358.19      373.81     14.52 o 
   4   3  10      206.02      228.96     16.90 o 
   5   3  10     1375.74     1402.14     47.82 o 
   6   3  10      275.29      296.20     20.41 o 
   7   3  10       67.12       79.15     16.37 o 
   8   3  10      127.82      143.57     12.71 o 
   9   3  10      206.16      224.57     12.88 o 
  -9   4  10       24.19       24.45      8.99 o 
  -8   4  10       29.79       31.63     12.07 o 
  -7   4  10      258.34      255.36     30.68 o 
  -6   4  10      134.61      180.87     14.75 o 
  -5   4  10      227.05      263.08     23.28 o 
  -4   4  10     1297.09     1283.56     28.31 o 
  -3   4  10       76.05       78.45     12.83 o 
  -2   4  10       49.07       53.16      9.94 o 
  -1   4  10      375.74      418.86     14.15 o 
   0   4  10       55.84       46.03      7.56 o 
   1   4  10      374.70      429.54     11.26 o 
   2   4  10       48.03       47.02      9.49 o 
   3   4  10       76.03       77.78     17.71 o 
   4   4  10     1292.92     1228.10     27.70 o 
   5   4  10      224.75      228.36     13.31 o 
   6   4  10      134.83      141.08     15.22 o 
   7   4  10      258.33      287.22     19.34 o 
   8   4  10       29.54       23.12     10.50 o 
   9   4  10       23.35       22.38     14.78 o 
  -8   5  10      148.97      126.46     21.59 o 
  -7   5  10       37.82       45.72     12.08 o 
  -6   5  10       55.35       70.27     15.09 o 
  -5   5  10       34.24       45.10     12.19 o 
  -4   5  10       65.46       71.52     10.76 o 
  -3   5  10       11.48        5.25     10.33 o 
  -2   5  10        2.74        1.09      9.51 o 
  -1   5  10      347.44      398.47     15.46 o 
   0   5  10      451.05      470.14     15.20 o 
   1   5  10      347.51      355.02     24.16 o 
   2   5  10        2.80       -5.26     11.00 o 
   3   5  10       12.09       24.43     12.51 o 
   4   5  10       63.53       72.52     13.38 o 
   5   5  10       34.32       21.21     11.99 o 
   6   5  10       56.77       32.31     14.70 o 
   7   5  10       37.39       37.87     17.27 o 
   8   5  10      151.90      157.01     19.65 o 
  -8   6  10      102.07       61.90     39.06 o 
  -7   6  10       95.00       63.80     13.51 o 
  -6   6  10       88.66      116.99     13.91 o 
  -5   6  10       34.23       16.18     12.61 o 
  -4   6  10       12.88       19.07     11.88 o 
  -3   6  10      327.39      314.73     16.00 o 
  -2   6  10      529.20      535.02     23.42 o 
  -1   6  10      250.63      296.11     15.33 o 
   0   6  10      293.81      291.71     19.08 o 
   1   6  10      251.41      261.85     11.76 o 
   2   6  10      530.77      542.14     37.22 o 
   3   6  10      331.14      330.24     18.43 o 
   4   6  10       12.88       21.63     12.08 o 
   5   6  10       35.13       28.44     12.04 o 
   6   6  10       90.15      108.61     14.62 o 
   7   6  10       95.46       64.36     28.29 o 
   8   6  10      102.72       83.19     38.07 o 
  -7   7  10      175.76      124.57     18.13 o 
  -6   7  10       17.82       25.57     11.53 o 
  -5   7  10      101.42       92.11     12.89 o 
  -4   7  10        9.29       17.86     11.14 o 
  -3   7  10      157.76      169.87     12.85 o 
  -2   7  10      223.81      249.70     25.06 o 
  -1   7  10      154.40      165.42     16.35 o 
   0   7  10      241.76      254.41     19.52 o 
   1   7  10      154.06      174.67     14.10 o 
   2   7  10      220.85      198.29     16.23 o 
   3   7  10      154.77      164.58     17.36 o 
   4   7  10        9.29       -3.42     13.77 o 
   5   7  10      101.09       75.26     14.05 o 
   6   7  10       18.22       14.28     13.87 o 
   7   7  10      175.87       97.76     37.65 o 
  -6   8  10      131.30      109.38     22.12 o 
  -5   8  10      197.88      168.90     22.12 o 
  -4   8  10      236.68      293.47     25.33 o 
  -3   8  10      438.73      435.29     25.97 o 
  -2   8  10       75.55       56.95     14.31 o 
  -1   8  10       92.08      103.37     13.38 o 
   0   8  10       74.53       77.02     13.16 o 
   1   8  10       91.30       81.32     14.39 o 
   2   8  10       76.74       59.56     13.72 o 
   3   8  10      440.61      443.68     17.42 o 
   4   8  10      237.78      242.75     21.90 o 
   5   8  10      200.51      248.46     18.19 o 
   6   8  10      132.20      121.54     18.62 o 
  -5   9  10       12.31       41.52     20.50 o 
  -4   9  10        6.71       -2.78      9.74 o 
  -3   9  10      287.84      308.25     24.26 o 
  -2   9  10       22.54       26.96     14.41 o 
  -1   9  10      275.78      282.67     17.56 o 
   0   9  10      126.19      149.18     21.21 o 
   1   9  10      280.92      256.55     25.60 o 
   2   9  10       22.68        2.76     12.15 o 
   3   9  10      288.07      312.65     19.10 o 
   4   9  10        6.49      -11.86     11.86 o 
  -3  10  10       85.63      105.41     35.65 o 
  -2  10  10       33.74       40.03     34.75 o 
  -1  10  10       92.58       63.25     28.39 o 
   0  10  10       32.08       35.51     21.64 o 
   1  10  10       92.35       89.32     12.27 o 
   2  10  10       32.80       24.55     10.75 o 
   1   0  11      323.71      355.59     21.36 o 
   2   0  11       31.28       18.21     14.21 o 
   3   0  11      929.52      952.78     33.61 o 
   4   0  11     1105.06     1032.76     41.84 o 
   5   0  11       26.92       67.83     17.53 o 
   6   0  11        8.12        1.48     13.25 o 
   7   0  11     1110.99     1128.77     28.94 o 
   8   0  11     1066.96     1065.81     38.72 o 
   9   0  11       56.17       71.48     19.30 o 
  -9   1  11      236.90      230.26     28.27 o 
  -8   1  11       94.76      118.00     35.46 o 
  -7   1  11      438.32      371.18     27.46 o 
  -6   1  11      635.31      604.07     18.66 o 
  -5   1  11       56.27       34.63     15.54 o 
  -4   1  11      608.15      602.89     23.81 o 
  -3   1  11      169.97      176.63     17.62 o 
  -2   1  11     3011.74     3024.96    161.22 o 
  -1   1  11     1960.72     1896.70     43.80 o 
   0   1  11      814.27      911.76     35.10 o 
   1   1  11     1959.29     1898.05     31.12 o 
   2   1  11     3013.71     3076.55     53.39 o 
   3   1  11      172.20      189.81     16.75 o 
   4   1  11      614.14      609.98     37.21 o 
   5   1  11       57.77       46.68     23.57 o 
   6   1  11      633.75      592.29     25.66 o 
   7   1  11      442.04      409.95     19.26 o 
   8   1  11       92.31       95.85     13.84 o 
   9   1  11      237.05      225.75     21.48 o 
  -9   2  11      149.52      185.86     19.00 o 
  -8   2  11       21.40       29.03     18.68 o 
  -7   2  11      223.94      283.62     21.62 o 
  -6   2  11       86.85      111.52     17.64 o 
  -5   2  11      314.22      295.67     22.57 o 
  -4   2  11     1106.30     1064.88     30.89 o 
  -3   2  11      450.48      512.89     17.60 o 
  -2   2  11      551.85      569.95     15.94 o 
  -1   2  11     1792.79     1886.57     28.67 o 
   0   2  11       38.60       54.75      7.12 o 
   1   2  11     1797.01     1879.76     35.30 o 
   2   2  11      547.79      549.55     23.81 o 
   3   2  11      451.33      513.16     21.81 o 
   4   2  11     1112.60     1125.44     51.52 o 
   5   2  11      313.59      269.84     31.17 o 
   6   2  11       85.71       98.51     16.05 o 
   7   2  11      224.04      246.86     20.63 o 
   8   2  11       21.64       24.55     11.94 o 
   9   2  11      151.41      150.73     13.46 o 
  -9   3  11        6.25       -3.51     12.79 o 
  -8   3  11      117.99      162.80     21.80 o 
  -7   3  11      211.14      204.66     22.61 o 
  -6   3  11      127.24      153.57     15.95 o 
  -5   3  11      640.87      555.48     21.74 o 
  -4   3  11       96.80       96.12     20.65 o 
  -3   3  11      100.48       77.58     14.23 o 
  -2   3  11      271.02      306.77     12.54 o 
  -1   3  11     1043.63     1050.01     25.01 o 
   0   3  11      139.01      134.48      7.30 o 
   1   3  11     1052.81     1017.04     19.70 o 
   2   3  11      280.96      278.69     13.08 o 
   3   3  11       94.81       84.75     11.04 o 
   4   3  11       96.08      103.26     14.36 o 
   5   3  11      640.93      577.91     20.67 o 
   6   3  11      124.37      145.60     23.16 o 
   7   3  11      211.48      215.77     17.03 o 
   8   3  11      118.14      103.38     12.25 o 
   9   3  11        6.15       16.17      8.95 o 
  -8   4  11       24.67       19.40     12.07 o 
  -7   4  11       52.79       32.59     12.51 o 
  -6   4  11      235.73      170.46     18.42 o 
  -5   4  11      149.76      129.51     14.73 o 
  -4   4  11       18.23       18.66     12.43 o 
  -3   4  11      318.60      309.28     16.86 o 
  -2   4  11      516.03      552.76     17.79 o 
  -1   4  11      407.33      423.01     13.72 o 
   0   4  11      230.65      256.90     11.41 o 
   1   4  11      405.30      436.52     15.06 o 
   2   4  11      514.04      516.18     25.41 o 
   3   4  11      321.87      340.29     18.69 o 
   4   4  11       17.55       18.47     12.09 o 
   5   4  11      146.15      145.91     12.49 o 
   6   4  11      233.13      238.98     17.74 o 
   7   4  11       51.05       55.65     14.64 o 
   8   4  11       24.96       16.58      9.26 o 
   9   4  11       26.13       29.69     17.16 o 
  -8   5  11       18.22        7.46     15.20 o 
  -7   5  11      115.34      119.31     14.64 o 
  -6   5  11       36.59       34.63     10.82 o 
  -5   5  11      307.71      317.15     15.61 o 
  -4   5  11       99.99      113.83     17.55 o 
  -3   5  11      766.33      748.16     18.71 o 
  -2   5  11      205.42      223.58     11.35 o 
  -1   5  11      478.70      485.53     14.40 o 
   0   5  11       20.70       14.79     11.17 o 
   1   5  11      471.38      452.53     25.22 o 
   2   5  11      206.68      221.53     13.02 o 
   3   5  11      774.56      760.21     20.26 o 
   4   5  11      101.57      114.44     13.46 o 
   5   5  11      308.01      313.59     18.64 o 
   6   5  11       37.28       57.97     18.38 o 
   7   5  11      116.36      113.72     18.56 o 
   8   5  11       17.99        7.25     13.54 o 
  -8   6  11       92.37       51.94     33.45 o 
  -7   6  11      204.93      199.73     15.95 o 
  -6   6  11       23.24        1.28     11.62 o 
  -5   6  11      380.30      372.18     19.31 o 
  -4   6  11       47.71       40.39     12.30 o 
  -3   6  11      206.44      206.18     14.36 o 
  -2   6  11      321.70      344.89     14.43 o 
  -1   6  11       44.83       40.98      9.44 o 
   0   6  11      716.20      675.32     16.66 o 
   1   6  11       42.39       43.96     10.95 o 
   2   6  11      322.72      318.41     20.49 o 
   3   6  11      205.60      219.92     17.97 o 
   4   6  11       48.15       55.27     13.03 o 
   5   6  11      377.26      402.18     26.06 o 
   6   6  11       23.45       18.01     14.72 o 
   7   6  11      205.63      205.79     18.84 o 
   8   6  11       93.08      120.38     33.89 o 
  -7   7  11       64.77       67.11     19.41 o 
  -6   7  11       53.54       32.62     11.40 o 
  -5   7  11       52.83       31.63     11.54 o 
  -4   7  11        4.15        8.15     11.29 o 
  -3   7  11      211.67      195.88     12.49 o 
  -2   7  11        8.22       -4.96     11.06 o 
  -1   7  11      672.14      676.99     24.20 o 
   0   7  11      396.62      385.40     26.92 o 
   1   7  11      671.72      683.97     21.98 o 
   2   7  11        7.49       -1.13     11.49 o 
   3   7  11      213.92      198.67     20.03 o 
   4   7  11        4.09       10.53     13.54 o 
   5   7  11       50.73       54.11     13.49 o 
   6   7  11       53.76       42.02     22.45 o 
   7   7  11       63.94       42.46     33.66 o 
  -6   8  11       26.40       43.55     24.41 o 
  -5   8  11       66.60       75.57     13.81 o 
  -4   8  11      274.91      273.80     24.38 o 
  -3   8  11      214.50      198.82     23.74 o 
  -2   8  11       84.60       82.44     15.89 o 
  -1   8  11       86.24       75.74     17.13 o 
   0   8  11       20.48       13.23     12.49 o 
   1   8  11       85.61       96.69     14.68 o 
   2   8  11       85.55      120.04     15.36 o 
   3   8  11      212.46      233.22     18.75 o 
   4   8  11      271.99      217.77     14.08 o 
   5   8  11       67.12       82.99     19.66 o 
   6   8  11       26.58        8.36     33.21 o 
  -5   9  11       29.98      -20.90     20.90 o 
  -4   9  11       19.92        4.95     10.17 o 
  -3   9  11       43.64       31.45     14.20 o 
  -2   9  11       90.43       98.89     17.60 o 
  -1   9  11      458.25      511.50     23.51 o 
   0   9  11        6.35       -0.03     12.95 o 
   1   9  11      459.28      472.30     41.58 o 
   2   9  11       90.03      122.23     18.67 o 
   3   9  11       42.57       69.66     13.38 o 
   4   9  11       19.42       -0.61     11.17 o 
  -3  10  11       60.24       79.42     38.28 o 
  -2  10  11       43.74       58.51     38.93 o 
  -1  10  11       84.67       80.69     11.25 o 
   0  10  11       57.13       49.95     10.92 o 
   1  10  11       86.34       89.66     12.09 o 
   2  10  11       42.25       18.48     31.90 o 
   0   0  12      247.98      267.15     26.90 o 
   1   0  12     1370.62     1480.64     56.39 o 
   2   0  12      259.56      263.30     43.28 o 
   3   0  12     3929.68     3924.10    141.66 o 
   4   0  12      498.83      584.33     51.50 o 
   5   0  12        4.94       22.77     18.73 o 
   6   0  12       18.98       13.66     13.25 o 
   7   0  12     1103.44     1012.89     27.76 o 
   8   0  12      139.99      187.61     21.41 o 
   9   0  12       15.26       30.30     17.37 o 
  -9   1  12       70.10       86.35     12.33 o 
  -8   1  12      144.32      153.45     22.19 o 
  -7   1  12       96.01       98.73     22.13 o 
  -6   1  12       80.16       99.00     14.52 o 
  -5   1  12      270.54      319.63     21.50 o 
  -4   1  12       13.49       -1.26     13.25 o 
  -3   1  12      667.62      627.19     24.21 o 
  -2   1  12     1708.26     1655.16     61.74 o 
  -1   1  12     3023.75     3023.14     72.35 o 
   0   1  12     1580.47     1806.41     36.62 o 
   1   1  12     3029.74     3107.74     73.83 o 
   2   1  12     1712.59     1747.39     45.61 o 
   3   1  12      660.56      632.75     30.28 o 
   4   1  12       13.11       -6.77     22.07 o 
   5   1  12      268.67      265.82     30.56 o 
   6   1  12       79.25       82.41     20.66 o 
   7   1  12       93.27      128.68     16.51 o 
   8   1  12      145.33      114.87     16.06 o 
   9   1  12       68.96       70.82     18.08 o 
  -9   2  12      234.20      260.12     16.93 o 
  -8   2  12      118.54      140.29     21.89 o 
  -7   2  12      658.92      683.94     32.96 o 
  -6   2  12      565.03      573.26     29.34 o 
  -5   2  12      472.81      476.33     22.87 o 
  -4   2  12      411.52      411.82     24.07 o 
  -3   2  12     1201.81     1139.37     38.17 o 
  -2   2  12      316.33      383.11     14.76 o 
  -1   2  12      593.22      638.63     16.35 o 
   0   2  12        6.76       14.66      7.15 o 
   1   2  12      586.88      646.12     19.81 o 
   2   2  12      315.77      343.89     16.07 o 
   3   2  12     1193.63     1166.00     30.39 o 
   4   2  12      414.34      435.80     20.86 o 
   5   2  12      474.05      448.99     19.52 o 
   6   2  12      568.17      560.99     20.27 o 
   7   2  12      655.63      689.39     28.41 o 
   8   2  12      118.72      143.57     15.34 o 
   9   2  12      233.14      198.06     15.41 o 
  -9   3  12       99.90       91.46     13.74 o 
  -8   3  12      218.27      273.82     31.59 o 
  -7   3  12        1.56        8.24     18.10 o 
  -6   3  12       93.45      121.45     15.45 o 
  -5   3  12      233.94      235.08     17.07 o 
  -4   3  12      100.03       82.07     18.83 o 
  -3   3  12      254.97      284.69     16.43 o 
  -2   3  12      204.49      215.85     12.41 o 
  -1   3  12      598.69      585.29     13.32 o 
   0   3  12      329.48      344.71     10.63 o 
   1   3  12      605.99      561.66     24.32 o 
   2   3  12      204.10      200.16     12.51 o 
   3   3  12      258.59      227.64     18.13 o 
   4   3  12      100.77      119.99     12.74 o 
   5   3  12      235.45      228.53     20.65 o 
   6   3  12       91.36      138.79     19.79 o 
   7   3  12        1.08       -9.42     13.25 o 
   8   3  12      216.03      222.88     17.96 o 
   9   3  12       98.93      107.52      9.30 o 
  -8   4  12       80.49       56.14     14.47 o 
  -7   4  12       86.87      116.56     14.43 o 
  -6   4  12       25.69       19.07     12.42 o 
  -5   4  12       74.81       61.08     12.30 o 
  -4   4  12      382.00      395.20     18.27 o 
  -3   4  12       59.36       68.12     11.32 o 
  -2   4  12     1414.61     1403.70     26.40 o 
  -1   4  12      291.91      343.03     13.24 o 
   0   4  12        4.20       -3.52      8.80 o 
   1   4  12      292.20      312.78     13.06 o 
   2   4  12     1420.15     1411.06     31.60 o 
   3   4  12       59.85       59.73     11.97 o 
   4   4  12      386.06      420.66     14.99 o 
   5   4  12       74.34       61.97     11.19 o 
   6   4  12       25.27       20.59     12.74 o 
   7   4  12       87.62       97.74     15.78 o 
   8   4  12       78.41      105.14     17.54 o 
   9   4  12       37.05       23.10     15.62 o 
  -8   5  12       60.54       50.70     23.98 o 
  -7   5  12       41.20       38.40      9.98 o 
  -6   5  12       50.17       31.20     11.44 o 
  -5   5  12        8.17       -5.89     10.87 o 
  -4   5  12      484.62      517.75     19.04 o 
  -3   5  12      144.72      161.05     11.16 o 
  -2   5  12      280.36      298.24     13.73 o 
  -1   5  12      523.48      498.21     17.45 o 
   0   5  12      318.50      324.54     13.45 o 
   1   5  12      520.25      478.90     15.11 o 
   2   5  12      281.24      287.60     14.69 o 
   3   5  12      141.55      157.85     13.14 o 
   4   5  12      489.67      503.89     22.86 o 
   5   5  12        7.79        8.80     12.32 o 
   6   5  12       49.54       31.63     17.41 o 
   7   5  12       41.14       48.03     18.45 o 
   8   5  12       59.99       37.30     14.46 o 
  -8   6  12       31.52       35.85     31.89 o 
  -7   6  12       57.17       35.57     14.83 o 
  -6   6  12      128.24      112.91     13.38 o 
  -5   6  12       39.46       32.05     13.04 o 
  -4   6  12      191.85      202.62     14.44 o 
  -3   6  12      187.56      156.61     12.87 o 
  -2   6  12      125.25      136.94     16.80 o 
  -1   6  12       39.99       32.85     10.82 o 
   0   6  12       10.08       20.41      9.54 o 
   1   6  12       38.98       39.89     12.08 o 
   2   6  12      127.07      101.18     14.66 o 
   3   6  12      190.36      205.03     14.89 o 
   4   6  12      188.40      195.26     15.40 o 
   5   6  12       39.26       26.00     13.28 o 
   6   6  12      129.35      166.14     20.45 o 
   7   6  12       57.69       36.43     14.41 o 
  -7   7  12      129.38      121.29     21.81 o 
  -6   7  12       10.41       10.16     10.21 o 
  -5   7  12       84.78       79.05     13.41 o 
  -4   7  12       14.02       20.68     11.52 o 
  -3   7  12       75.53       90.66     11.47 o 
  -2   7  12      284.25      304.99     24.37 o 
  -1   7  12      248.39      264.55     17.72 o 
   0   7  12       83.01       77.41     16.60 o 
   1   7  12      249.24      252.18     22.63 o 
   2   7  12      283.64      308.92     18.53 o 
   3   7  12       73.76       63.51     12.79 o 
   4   7  12       13.87       -8.46     16.90 o 
   5   7  12       85.61       74.19     14.00 o 
   6   7  12       10.40       -8.22     23.89 o 
   7   7  12      128.41      153.21     37.20 o 
  -6   8  12       46.73       -6.82     20.90 o 
  -5   8  12      171.79      177.38     15.98 o 
  -4   8  12      116.68      101.75     14.80 o 
  -3   8  12       74.80       71.85     15.46 o 
  -2   8  12      222.60      231.52     20.73 o 
  -1   8  12      154.75      127.36     19.58 o 
   0   8  12      147.37      157.45     20.78 o 
   1   8  12      155.88      148.76     15.80 o 
   2   8  12      224.91      215.93     17.76 o 
   3   8  12       74.80       80.95     17.16 o 
   4   8  12      119.67      113.93     14.45 o 
   5   8  12      171.25      175.88     17.04 o 
   6   8  12       46.29       62.47     34.10 o 
  -4   9  12       13.75        1.92      9.80 o 
  -3   9  12       14.56       18.88     14.25 o 
  -2   9  12        2.81       11.30     13.64 o 
  -1   9  12      137.35      151.02     25.06 o 
   0   9  12        0.34       -7.50     12.06 o 
   1   9  12      135.59      155.69     29.29 o 
   2   9  12        2.74        1.63     12.99 o 
   3   9  12       14.47       13.38     13.37 o 
   4   9  12       14.33        5.09     11.97 o 
  -2  10  12       46.16        6.38     35.64 o 
  -1  10  12        8.97      -25.51     33.87 o 
   0  10  12        5.58       23.31     13.00 o 
   1  10  12        9.33       31.89     30.13 o 
   2  10  12       47.37       56.98     27.72 o 
   1   0  13      890.50      985.89     41.12 o 
   2   0  13      636.07      700.65     49.32 o 
   3   0  13      691.38      730.19     53.37 o 
   4   0  13      124.49      153.10     21.75 o 
   5   0  13       10.64       11.05     16.09 o 
   6   0  13        0.68       22.96     14.25 o 
   7   0  13      295.35      355.34     18.14 o 
   8   0  13      602.37      619.83     24.77 o 
   9   0  13       73.78       89.43     26.21 o 
  -9   1  13      287.44      302.43     26.88 o 
  -8   1  13      126.82      149.96     34.72 o 
  -7   1  13       10.21       22.29     20.27 o 
  -6   1  13      499.20      484.43     25.20 o 
  -5   1  13      525.30      568.77     20.06 o 
  -4   1  13      121.05      118.46     15.21 o 
  -3   1  13      343.39      398.35     26.04 o 
  -2   1  13      816.68      777.78     37.43 o 
  -1   1  13      822.89      903.03     30.75 o 
   0   1  13     2593.38     2901.83     53.31 o 
   1   1  13      819.88      902.61     26.55 o 
   2   1  13      839.05      869.55     39.04 o 
   3   1  13      348.86      403.59     33.69 o 
   4   1  13      120.87      108.24     27.07 o 
   5   1  13      520.88      534.31     27.43 o 
   6   1  13      497.81      442.99     22.10 o 
   7   1  13       10.34       23.41     12.22 o 
   8   1  13      127.44      112.09     12.39 o 
   9   1  13      287.57      283.44     20.82 o 
  -9   2  13       45.56       42.28     12.78 o 
  -8   2  13      237.69      242.83     22.58 o 
  -7   2  13        6.47       15.64     19.81 o 
  -6   2  13      386.45      397.69     22.94 o 
  -5   2  13       66.72       50.41     13.81 o 
  -4   2  13      304.69      307.91     21.84 o 
  -3   2  13        7.88       -5.46     12.65 o 
  -2   2  13       35.64       42.32     13.78 o 
  -1   2  13       40.57       35.91     14.26 o 
   0   2  13      522.24      521.17     15.73 o 
   1   2  13       42.07       46.57      9.93 o 
   2   2  13       35.31       45.47     11.23 o 
   3   2  13        8.42        3.69     13.05 o 
   4   2  13      305.41      363.49     25.53 o 
   5   2  13       66.08       41.11     13.92 o 
   6   2  13      388.41      389.32     25.45 o 
   7   2  13        6.28        4.61     16.50 o 
   8   2  13      241.27      246.61     19.82 o 
   9   2  13       45.36       44.09     11.18 o 
  -9   3  13      234.31      194.70     22.92 o 
  -8   3  13      240.89      257.75     27.88 o 
  -7   3  13       76.95       70.57     18.46 o 
  -6   3  13      536.74      564.46     23.08 o 
  -5   3  13        4.18        0.84     11.32 o 
  -4   3  13      127.28      140.52     19.64 o 
  -3   3  13      480.55      529.22     31.44 o 
  -2   3  13      331.43      310.85     18.74 o 
  -1   3  13      782.36      898.55     18.73 o 
   0   3  13     1123.55     1135.78     30.69 o 
   1   3  13      779.09      855.88     24.47 o 
   2   3  13      332.80      325.31     20.71 o 
   3   3  13      483.55      504.82     17.52 o 
   4   3  13      126.96      119.43     13.16 o 
   5   3  13        4.01       22.89     16.70 o 
   6   3  13      537.20      533.88     24.06 o 
   7   3  13       77.53       75.33     20.64 o 
   8   3  13      242.68      236.66     19.93 o 
   9   3  13      233.86      257.87     14.91 o 
  -8   4  13      254.65      213.88     28.45 o 
  -7   4  13      149.62      122.60     16.40 o 
  -6   4  13      247.40      215.85     15.47 o 
  -5   4  13      356.41      317.37     16.92 o 
  -4   4  13      126.10      140.46     16.26 o 
  -3   4  13      548.73      538.96     23.05 o 
  -2   4  13      903.21      872.12     19.72 o 
  -1   4  13      275.36      295.49     13.60 o 
   0   4  13      348.60      358.99     16.10 o 
   1   4  13      279.17      297.35     13.58 o 
   2   4  13      901.56      880.84     30.06 o 
   3   4  13      538.63      540.17     19.89 o 
   4   4  13      125.62      155.43     11.65 o 
   5   4  13      357.03      367.13     15.25 o 
   6   4  13      250.00      275.05     16.29 o 
   7   4  13      149.20      139.32     13.56 o 
   8   4  13      254.86      243.16     18.79 o 
  -8   5  13       82.16       45.19     22.33 o 
  -7   5  13       20.28       13.06     14.18 o 
  -6   5  13       44.50       45.79     11.07 o 
  -5   5  13      262.71      283.96     15.00 o 
  -4   5  13       22.74       15.65     10.31 o 
  -3   5  13      280.47      309.15     14.20 o 
  -2   5  13      574.73      592.28     15.91 o 
  -1   5  13       41.22       36.36     10.56 o 
   0   5  13       57.77       49.30     10.54 o 
   1   5  13       43.09       31.58     11.19 o 
   2   5  13      567.35      579.65     27.72 o 
   3   5  13      280.26      292.98     16.10 o 
   4   5  13       23.34        4.19     10.71 o 
   5   5  13      260.57      289.38     19.23 o 
   6   5  13       46.23       44.25     18.09 o 
   7   5  13       20.01        0.34     15.40 o 
   8   5  13       82.38       78.12     15.35 o 
  -7   6  13       80.79       61.23     19.09 o 
  -6   6  13        8.62        6.32     11.31 o 
  -5   6  13       61.56       32.35     14.02 o 
  -4   6  13       32.34       17.20     12.13 o 
  -3   6  13       56.30       52.83     11.86 o 
  -2   6  13      302.21      314.57     14.99 o 
  -1   6  13      371.62      407.76     17.65 o 
   0   6  13      187.20      233.00     14.37 o 
   1   6  13      366.48      364.88     20.03 o 
   2   6  13      301.19      303.49     17.10 o 
   3   6  13       54.39       57.85     12.24 o 
   4   6  13       33.86       10.09     11.22 o 
   5   6  13       62.18       66.03     13.45 o 
   6   6  13        8.84       13.72     21.33 o 
   7   6  13       81.67       63.48     27.31 o 
  -6   7  13       40.27       39.16     10.61 o 
  -5   7  13       93.92       69.23     12.12 o 
  -4   7  13       92.40       94.98     12.65 o 
  -3   7  13      285.65      261.99     22.92 o 
  -2   7  13      125.24      136.19     15.11 o 
  -1   7  13     1196.37     1178.13     31.35 o 
   0   7  13      192.61      228.70     17.33 o 
   1   7  13     1198.73     1200.73     39.57 o 
   2   7  13      128.22      160.41     22.75 o 
   3   7  13      284.01      308.17     26.29 o 
   4   7  13       91.39       69.76     14.42 o 
   5   7  13       93.30       87.99     12.61 o 
   6   7  13       40.39       68.66     24.74 o 
   7   7  13       65.50       66.45     33.66 o 
  -6   8  13        9.52      -20.89     20.89 o 
  -5   8  13       59.30       32.05     13.00 o 
  -4   8  13      182.42      153.59     18.13 o 
  -3   8  13       22.16       14.50     13.29 o 
  -2   8  13       18.30       -8.40     13.68 o 
  -1   8  13       18.10       -4.22     16.08 o 
   0   8  13        9.30       -4.03     13.93 o 
   1   8  13       18.88        9.21     13.81 o 
   2   8  13       17.97        9.79     13.33 o 
   3   8  13       22.48       12.74     13.87 o 
   4   8  13      183.44      169.62     28.41 o 
   5   8  13       59.34       59.32     13.25 o 
  -4   9  13       35.62       45.21     19.84 o 
  -3   9  13       14.00        2.90     34.31 o 
  -2   9  13       13.21        0.17     13.42 o 
  -1   9  13       46.37       53.20     16.23 o 
   0   9  13       45.03       49.02     14.99 o 
   1   9  13       44.96       41.57     13.62 o 
   2   9  13       13.98        7.68     12.94 o 
   3   9  13       14.43        4.56     12.79 o 
   4   9  13       36.00       62.91     28.15 o 
  -1  10  13       39.22       75.01     36.29 o 
   0  10  13      183.39      193.36     35.90 o 
   1  10  13       39.80       39.59     29.04 o 
   0   0  14     3158.80     3179.45    157.62 o 
   1   0  14      166.22      142.50     20.05 o 
   2   0  14      892.00     1058.51     71.98 o 
   3   0  14       28.73        2.54     17.87 o 
   4   0  14      303.44      280.86     25.14 o 
   5   0  14      130.39      135.35     18.70 o 
   6   0  14        0.69      -12.00     13.69 o 
   7   0  14      223.60      256.04     15.15 o 
   8   0  14       82.47       89.23     15.77 o 
   9   0  14        0.95        0.97     15.23 o 
  -9   1  14      141.75      149.24     22.93 o 
  -8   1  14      108.52      112.93     24.30 o 
  -7   1  14      628.68      668.98     36.57 o 
  -6   1  14      188.48      216.96     15.63 o 
  -5   1  14       17.74       11.31     11.41 o 
  -4   1  14      257.54      276.04     21.29 o 
  -3   1  14      405.89      382.40     24.10 o 
  -2   1  14      142.96      167.21     16.27 o 
  -1   1  14      209.07      219.77     16.51 o 
   0   1  14       37.30       11.55     11.38 o 
   1   1  14      211.95      241.88     26.87 o 
   2   1  14      142.62      159.76     25.46 o 
   3   1  14      415.91      474.00     35.76 o 
   4   1  14      258.86      265.15     28.44 o 
   5   1  14       18.23        8.59     15.70 o 
   6   1  14      185.42      194.65     19.70 o 
   7   1  14      620.08      613.20     22.00 o 
   8   1  14      109.76      112.70     13.02 o 
   9   1  14      141.45      134.79     16.71 o 
  -9   2  14       45.47       35.41     16.18 o 
  -8   2  14      126.91       95.72     20.87 o 
  -7   2  14      173.44      215.52     23.07 o 
  -6   2  14      723.64      704.27     29.91 o 
  -5   2  14      665.28      621.35     25.84 o 
  -4   2  14      976.56      891.76     38.24 o 
  -3   2  14      195.19      198.29     17.29 o 
  -2   2  14       61.91       73.34     13.73 o 
  -1   2  14       24.82       16.66     10.61 o 
   0   2  14     2092.24     2031.56     54.16 o 
   1   2  14       26.85       24.69      9.93 o 
   2   2  14       63.13       47.20     12.24 o 
   3   2  14      194.02      157.30     14.82 o 
   4   2  14      975.95      914.37     30.58 o 
   5   2  14      664.33      663.84     27.23 o 
   6   2  14      722.55      740.46     22.37 o 
   7   2  14      174.41      142.32     20.23 o 
   8   2  14      124.78       97.81     12.02 o 
   9   2  14       45.46       50.73     13.65 o 
  -9   3  14       55.84       55.01     18.37 o 
  -8   3  14      226.70      181.17     31.11 o 
  -7   3  14       77.05       58.00     16.45 o 
  -6   3  14      311.14      304.53     27.81 o 
  -5   3  14      115.02      128.46     15.81 o 
  -4   3  14      437.35      459.77     20.48 o 
  -3   3  14      652.41      623.83     45.58 o 
  -2   3  14        3.29        7.92     10.36 o 
  -1   3  14      162.07      158.35     12.43 o 
   0   3  14     1200.09     1223.15     30.10 o 
   1   3  14      163.22      156.96     13.39 o 
   2   3  14        3.19        6.14     11.61 o 
   3   3  14      656.77      588.68     19.24 o 
   4   3  14      436.36      439.12     14.74 o 
   5   3  14      115.57       96.28     16.01 o 
   6   3  14      308.23      344.38     20.46 o 
   7   3  14       78.90       73.44     13.38 o 
   8   3  14      228.01      216.32     14.95 o 
  -8   4  14       54.06       57.60     14.70 o 
  -7   4  14      188.34      166.41     15.29 o 
  -6   4  14       35.62       22.96     20.40 o 
  -5   4  14       56.47       39.90     13.09 o 
  -4   4  14       46.46       45.30     12.62 o 
  -3   4  14       42.39       44.19     12.63 o 
  -2   4  14      386.09      397.24     21.06 o 
  -1   4  14      433.43      392.01     21.92 o 
   0   4  14      892.77      905.61     34.94 o 
   1   4  14      435.01      442.66     25.19 o 
   2   4  14      388.46      425.59     19.27 o 
   3   4  14       41.96       33.60      9.31 o 
   4   4  14       46.38       37.70     10.08 o 
   5   4  14       57.06       66.26     11.61 o 
   6   4  14       34.48       40.02     13.85 o 
   7   4  14      190.19      202.62     21.66 o 
   8   4  14       54.77       37.38     14.33 o 
  -8   5  14       23.02       24.84     17.59 o 
  -7   5  14       19.27        8.47     16.61 o 
  -6   5  14       46.03       15.97     10.57 o 
  -5   5  14       44.75       53.18     11.78 o 
  -4   5  14       71.90       81.87     12.43 o 
  -3   5  14      243.07      275.63     18.19 o 
  -2   5  14      167.81      156.49     12.24 o 
  -1   5  14      327.61      318.93     15.85 o 
   0   5  14      963.22      926.89     38.57 o 
   1   5  14      324.92      331.17     18.59 o 
   2   5  14      171.91      173.48     15.31 o 
   3   5  14      245.29      244.06     14.77 o 
   4   5  14       72.61       51.43     11.29 o 
   5   5  14       45.19       49.70     12.84 o 
   6   5  14       46.81       63.81     18.23 o 
   7   5  14       18.04        0.90     14.86 o 
   8   5  14       23.18       24.41     13.04 o 
  -7   6  14        9.30       18.62     12.92 o 
  -6   6  14      130.91      130.14     12.96 o 
  -5   6  14       61.30       60.95     13.32 o 
  -4   6  14      202.64      190.10     16.14 o 
  -3   6  14      593.86      671.30     31.92 o 
  -2   6  14     1161.29     1159.38     25.42 o 
  -1   6  14      262.83      285.73     24.48 o 
   0   6  14      509.09      509.25     19.71 o 
   1   6  14      261.73      307.90     26.27 o 
   2   6  14     1149.92     1128.63     67.60 o 
   3   6  14      588.99      625.67     23.56 o 
   4   6  14      205.82      218.69     15.59 o 
   5   6  14       60.76       67.43     12.78 o 
   6   6  14      128.42      106.04     17.41 o 
   7   6  14        9.56        3.30     21.61 o 
  -6   7  14        1.26       -3.46      9.32 o 
  -5   7  14      188.73      145.19     13.36 o 
  -4   7  14      140.85      129.36     15.64 o 
  -3   7  14      284.96      251.34     28.04 o 
  -2   7  14      210.43      218.64     13.79 o 
  -1   7  14      759.64      818.03     26.33 o 
   0   7  14       93.83      104.26     16.63 o 
   1   7  14      755.36      812.32     26.45 o 
   2   7  14      205.70      195.65     15.92 o 
   3   7  14      286.77      249.41     39.46 o 
   4   7  14      140.57      164.31     16.12 o 
   5   7  14      188.89      195.99     18.96 o 
   6   7  14        1.27       -1.99     21.22 o 
  -5   8  14      265.82      178.35     34.48 o 
  -4   8  14      182.48      187.33     26.15 o 
  -3   8  14      106.05       72.97     14.04 o 
  -2   8  14        6.77       -3.30     14.46 o 
  -1   8  14       86.74       55.64     19.49 o 
   0   8  14      556.12      614.60     32.77 o 
   1   8  14       87.98       77.38     14.57 o 
   2   8  14        7.35        9.21     12.20 o 
   3   8  14      107.82       91.90     17.88 o 
   4   8  14      181.60      177.75     16.97 o 
   5   8  14      266.03      266.58     35.48 o 
  -3   9  14        0.84        5.15     13.15 o 
  -2   9  14        1.99      -11.87     12.85 o 
  -1   9  14       66.61       67.13     15.64 o 
   0   9  14        4.87       -3.31     13.18 o 
   1   9  14       68.21       66.54     14.91 o 
   2   9  14        1.94      -11.26     11.26 o 
   3   9  14        0.98       -0.51     11.63 o 
   4   9  14       23.45       20.89     25.51 o 
   0  10  14      183.14      201.97     35.24 o 
   1  10  14      124.69       68.24     29.94 o 
   1   0  15      194.62      289.47     21.19 o 
   2   0  15      491.69      510.00     35.82 o 
   3   0  15      238.42      290.22     26.96 o 
   4   0  15     1081.50     1213.66     51.22 o 
   5   0  15       71.56       59.30     13.02 o 
   6   0  15       90.02       79.10     13.79 o 
   7   0  15      181.50      193.14     14.55 o 
   8   0  15       31.86       20.38     14.89 o 
   9   0  15       61.60       72.15     20.02 o 
  -9   1  15       34.62       51.19     14.93 o 
  -8   1  15       25.21       25.58     15.19 o 
  -7   1  15       24.44       -1.88     18.27 o 
  -6   1  15       83.49       70.16     15.44 o 
  -5   1  15      210.30      232.03     14.86 o 
  -4   1  15       59.25       51.06     20.11 o 
  -3   1  15      121.51      109.65     14.35 o 
  -2   1  15     1089.80     1013.01     38.95 o 
  -1   1  15      667.38      641.01     22.90 o 
   0   1  15        9.65      -11.22     11.22 o 
   1   1  15      665.20      643.68     30.43 o 
   2   1  15     1084.14     1152.14     48.78 o 
   3   1  15      124.14      145.78     27.45 o 
   4   1  15       58.23       91.78     20.38 o 
   5   1  15      210.60      221.88     18.38 o 
   6   1  15       81.19       84.76     16.12 o 
   7   1  15       24.12       29.21     12.37 o 
   8   1  15       25.89       31.33     18.25 o 
   9   1  15       35.57       42.99     12.51 o 
  -9   2  15        0.39       30.42     11.39 o 
  -8   2  15       27.47       31.47     19.08 o 
  -7   2  15      139.60      136.20     24.80 o 
  -6   2  15      261.37      268.39     20.49 o 
  -5   2  15      170.81      165.49     18.81 o 
  -4   2  15       55.49       28.46      9.94 o 
  -3   2  15       81.05      112.80     22.65 o 
  -2   2  15     1304.72     1298.70     39.14 o 
  -1   2  15      133.71      135.19     18.52 o 
   0   2  15       30.56       47.14     11.73 o 
   1   2  15      134.95      149.49     16.48 o 
   2   2  15     1307.79     1410.01     52.50 o 
   3   2  15       82.81      102.03     22.01 o 
   4   2  15       56.27       44.69     14.28 o 
   5   2  15      172.56      205.49     15.84 o 
   6   2  15      263.17      267.89     15.57 o 
   7   2  15      140.27      133.68     14.46 o 
   8   2  15       28.39       24.07     10.15 o 
   9   2  15        0.36       -1.29     11.16 o 
  -8   3  15       56.90       47.96     16.44 o 
  -7   3  15        0.13       12.30     14.76 o 
  -6   3  15      519.39      529.46     27.54 o 
  -5   3  15       58.85       60.32     14.85 o 
  -4   3  15      297.21      304.15     18.27 o 
  -3   3  15      406.51      409.73     44.67 o 
  -2   3  15       27.06        7.32     20.66 o 
  -1   3  15      237.77      199.94     15.97 o 
   0   3  15      111.31      101.97     12.84 o 
   1   3  15      238.73      221.19     16.06 o 
   2   3  15       26.25       29.62     12.53 o 
   3   3  15      409.82      416.32     29.50 o 
   4   3  15      300.95      302.32     13.66 o 
   5   3  15       59.70       76.47     16.86 o 
   6   3  15      520.12      537.32     20.55 o 
   7   3  15        0.15      -11.04     11.04 o 
   8   3  15       56.96       74.97     10.28 o 
  -8   4  15      151.58      115.52     14.46 o 
  -7   4  15        3.57        9.36     11.99 o 
  -6   4  15       53.95       42.24     14.47 o 
  -5   4  15        2.17      -12.82     12.82 o 
  -4   4  15      638.42      632.49     20.34 o 
  -3   4  15      244.52      209.75     14.57 o 
  -2   4  15        2.22        0.37     13.52 o 
  -1   4  15      374.82      394.65     24.01 o 
   0   4  15      114.09      134.86     13.09 o 
   1   4  15      370.98      388.44     18.82 o 
   2   4  15        2.05        1.74     12.24 o 
   3   4  15      240.94      242.74     11.92 o 
   4   4  15      638.38      599.77     16.80 o 
   5   4  15        2.11       -8.45     10.63 o 
   6   4  15       54.10       49.53     11.88 o 
   7   4  15        3.54      -13.24     13.24 o 
   8   4  15      154.06      158.49     13.57 o 
  -8   5  15      119.39      103.46     30.82 o 
  -7   5  15      221.64      246.76     34.58 o 
  -6   5  15      223.21      258.69     23.06 o 
  -5   5  15       72.29       60.14     15.13 o 
  -4   5  15      658.14      680.76     26.70 o 
  -3   5  15      167.20      140.72     17.19 o 
  -2   5  15      298.84      292.64     20.03 o 
  -1   5  15       74.15       77.25     14.66 o 
   0   5  15       15.55       43.99     13.87 o 
   1   5  15       71.09       51.88     13.20 o 
   2   5  15      305.24      343.56     29.70 o 
   3   5  15      162.76      165.82     13.13 o 
   4   5  15      660.62      681.95     21.11 o 
   5   5  15       73.28       75.87     13.11 o 
   6   5  15      221.63      216.26     20.51 o 
   7   5  15      219.51      250.49     28.00 o 
  -7   6  15       84.94       65.28     18.07 o 
  -6   6  15       12.47       25.04     15.70 o 
  -5   6  15      178.18      205.67     16.66 o 
  -4   6  15      109.97      102.57     14.47 o 
  -3   6  15      368.87      360.14     18.33 o 
  -2   6  15      481.65      561.10     19.42 o 
  -1   6  15      972.22      984.84     26.22 o 
   0   6  15       90.53      110.25     14.04 o 
   1   6  15      978.01     1002.54     26.57 o 
   2   6  15      485.42      481.95     28.49 o 
   3   6  15      364.62      321.56     18.27 o 
   4   6  15      107.88       98.75     13.11 o 
   5   6  15      177.38      172.10     14.09 o 
   6   6  15       12.72       -0.01     13.77 o 
   7   6  15       84.55      115.64     23.43 o 
  -6   7  15      124.76       95.81     24.10 o 
  -5   7  15       85.26       51.35     12.09 o 
  -4   7  15        7.61        6.54     10.98 o 
  -3   7  15       95.42      101.55     13.88 o 
  -2   7  15      158.81      166.68     13.73 o 
  -1   7  15      490.91      563.42     28.78 o 
   0   7  15       89.69       75.95     17.36 o 
   1   7  15      489.55      499.86     50.80 o 
   2   7  15      156.29      139.67     20.06 o 
   3   7  15       97.13       80.39     18.53 o 
   4   7  15        7.71       12.53     14.09 o 
   5   7  15       84.39      115.06     21.52 o 
   6   7  15      123.50      124.71     30.15 o 
  -5   8  15       48.58       75.01     22.88 o 
  -4   8  15       14.42       10.56     25.66 o 
  -3   8  15       80.56       83.35     15.14 o 
  -2   8  15        6.65       -6.90     14.44 o 
  -1   8  15       67.42       60.04     16.89 o 
   0   8  15        8.36        5.10     15.42 o 
   1   8  15       66.41       87.59     25.26 o 
   2   8  15        6.92      -11.82     11.82 o 
   3   8  15       81.15       68.32     13.81 o 
   4   8  15       13.48        6.58     12.40 o 
   5   8  15       50.42       22.40     21.07 o 
  -3   9  15       68.98       77.89     35.42 o 
  -2   9  15       21.76        6.20     20.67 o 
  -1   9  15        5.01        1.43     27.82 o 
   0   9  15      128.53      103.54     17.98 o 
   1   9  15        5.46        2.46     11.30 o 
   2   9  15       21.69        1.58     17.10 o 
   3   9  15       68.29      116.17     34.10 o 
   0   0  16      481.20      440.09     38.66 o 
   1   0  16      544.87      578.61     29.88 o 
   2   0  16      416.95      415.64     64.40 o 
   3   0  16      531.74      546.19     37.46 o 
   4   0  16      449.31      455.71     21.47 o 
   5   0  16       18.23       10.79     12.41 o 
   6   0  16      168.67      195.29     16.92 o 
   7   0  16      512.73      548.80     18.68 o 
   8   0  16       63.32       60.16     12.23 o 
   9   0  16       24.42       75.44     31.67 o 
  -9   1  16       41.44       17.59     18.82 o 
  -8   1  16        9.31      -13.33     13.33 o 
  -7   1  16        7.74        6.45     23.14 o 
  -6   1  16      299.67      300.98     22.72 o 
  -5   1  16      156.43      143.10     15.20 o 
  -4   1  16      343.17      377.77     17.59 o 
  -3   1  16      127.79      136.52     18.31 o 
  -2   1  16       42.27       13.62     15.21 o 
  -1   1  16      160.85      173.08     17.61 o 
   0   1  16     1024.95     1036.46     35.08 o 
   1   1  16      157.87      169.10     26.97 o 
   2   1  16       41.53       32.20     21.87 o 
   3   1  16      128.14      136.42     25.21 o 
   4   1  16      341.23      374.97     17.65 o 
   5   1  16      154.92      148.92     17.35 o 
   6   1  16      295.14      293.75     16.97 o 
   7   1  16        8.97       -1.43     10.58 o 
   8   1  16        9.98      -14.98     18.98 o 
   9   1  16       42.43        6.75     18.87 o 
  -8   2  16       76.64      106.07     18.44 o 
  -7   2  16      346.22      352.02     25.27 o 
  -6   2  16      117.32      148.59     18.17 o 
  -5   2  16       85.34       81.88     17.78 o 
  -4   2  16       63.79       51.80     14.79 o 
  -3   2  16      184.46      145.62     27.20 o 
  -2   2  16      361.93      362.60     21.57 o 
  -1   2  16       37.28       23.32     14.87 o 
   0   2  16       29.89       12.27     12.61 o 
   1   2  16       36.57       37.09     14.85 o 
   2   2  16      358.20      327.28     20.00 o 
   3   2  16      185.82      181.88     20.51 o 
   4   2  16       62.53       75.27     12.07 o 
   5   2  16       84.40      108.31     13.68 o 
   6   2  16      118.38      141.29     13.27 o 
   7   2  16      345.60      349.18     16.90 o 
   8   2  16       76.78       65.76      9.16 o 
  -8   3  16      122.25       96.64     15.75 o 
  -7   3  16      303.67      305.20     20.22 o 
  -6   3  16      226.46      247.49     18.01 o 
  -5   3  16      595.48      591.00     24.48 o 
  -4   3  16      302.19      330.96     19.22 o 
  -3   3  16      332.53      326.42     21.07 o 
  -2   3  16      521.97      568.63     31.46 o 
  -1   3  16      731.45      702.85     27.44 o 
   0   3  16       53.28       67.44     20.40 o 
   1   3  16      725.27      749.78     25.84 o 
   2   3  16      523.62      540.92     20.02 o 
   3   3  16      328.26      330.39     12.57 o 
   4   3  16      302.81      356.74     15.36 o 
   5   3  16      593.50      614.52     31.81 o 
   6   3  16      224.83      214.78     17.72 o 
   7   3  16      302.77      319.33     15.27 o 
   8   3  16      123.15      124.14      9.90 o 
  -8   4  16       59.80       58.08     20.76 o 
  -7   4  16       58.25       46.93     11.46 o 
  -6   4  16      143.30      121.36     15.43 o 
  -5   4  16      130.58      126.48     19.53 o 
  -4   4  16      499.14      517.16     21.27 o 
  -3   4  16      740.75      731.32     29.22 o 
  -2   4  16      113.99      136.44     14.77 o 
  -1   4  16     1488.78     1497.82     36.27 o 
   0   4  16      153.39      146.55     15.31 o 
   1   4  16     1487.16     1532.52     40.64 o 
   2   4  16      116.76      135.83     12.58 o 
   3   4  16      736.86      721.74     16.72 o 
   4   4  16      494.16      497.65     15.88 o 
   5   4  16      130.80      142.06     15.87 o 
   6   4  16      143.94      164.87     13.27 o 
   7   4  16       58.60       66.44     14.80 o 
   8   4  16       60.02       87.03     22.12 o 
  -7   5  16      164.58      170.55     24.12 o 
  -6   5  16        8.68       27.23     14.81 o 
  -5   5  16      172.09      155.16     15.24 o 
  -4   5  16      314.28      322.79     19.58 o 
  -3   5  16      357.55      401.18     17.48 o 
  -2   5  16      126.76      133.90     12.02 o 
  -1   5  16       57.26       63.80     16.90 o 
   0   5  16        1.12       10.37     10.68 o 
   1   5  16       57.42       74.48     13.11 o 
   2   5  16      125.13      129.84     13.89 o 
   3   5  16      351.33      401.92     17.96 o 
   4   5  16      313.35      301.05     17.42 o 
   5   5  16      174.25      160.33     17.48 o 
   6   5  16        8.20       -4.76     14.45 o 
   7   5  16      165.91      187.68     17.13 o 
  -7   6  16       88.70       87.21     18.66 o 
  -6   6  16       49.30       54.26     12.45 o 
  -5   6  16       13.90       -6.83     11.54 o 
  -4   6  16      186.18      181.55     16.03 o 
  -3   6  16       12.72       34.07     12.64 o 
  -2   6  16      681.32      740.91     32.65 o 
  -1   6  16      852.19      852.30     27.13 o 
   0   6  16      137.26      140.24     14.84 o 
   1   6  16      858.89      815.08     45.22 o 
   2   6  16      688.12      707.61     33.95 o 
   3   6  16       11.82       12.98     10.86 o 
   4   6  16      184.29      144.62     13.31 o 
   5   6  16       14.71       -8.26     13.12 o 
   6   6  16       49.34       43.41     13.15 o 
   7   6  16       87.31      105.91     23.11 o 
  -6   7  16       37.51       26.27     22.00 o 
  -5   7  16       77.48       62.19     12.51 o 
  -4   7  16       42.85       19.64     10.39 o 
  -3   7  16      447.20      495.69     33.12 o 
  -2   7  16       58.58       61.58     12.15 o 
  -1   7  16      334.26      381.12     23.65 o 
   0   7  16      298.71      332.97     23.58 o 
   1   7  16      338.61      352.20     41.87 o 
   2   7  16       60.20       72.11     17.88 o 
   3   7  16      451.47      378.14    100.23 o 
   4   7  16       42.09       35.87     14.15 o 
   5   7  16       77.15       62.15     24.27 o 
   6   7  16       38.00       35.36     18.81 o 
  -5   8  16       55.27       23.54     21.56 o 
  -4   8  16      136.99      129.81     26.71 o 
  -3   8  16       54.25       23.62     15.94 o 
  -2   8  16        5.75       12.98     14.04 o 
  -1   8  16       32.13        8.22     14.49 o 
   0   8  16       61.14       30.06     16.18 o 
   1   8  16       31.19       32.09     15.30 o 
   2   8  16        5.82       42.57     17.34 o 
   3   8  16       55.21       43.46     27.06 o 
   4   8  16      136.61      177.86     33.68 o 
   5   8  16       55.79       38.94     29.04 o 
  -2   9  16        9.80        0.65     13.73 o 
  -1   9  16      135.36      124.23     24.32 o 
   0   9  16       23.60       41.87     14.62 o 
   1   9  16      135.91      120.59     23.99 o 
   2   9  16        9.99        6.16     28.37 o 
   3   9  16        4.87       14.51     25.07 o 
   1   0  17      763.20      751.66     34.30 o 
   2   0  17      459.74      431.07     33.31 o 
   3   0  17       45.12       66.00     35.67 o 
   4   0  17      516.13      518.08     23.10 o 
   5   0  17     1197.04     1176.12     26.20 o 
   6   0  17       66.30       59.33     13.25 o 
   7   0  17       36.12       49.44     16.93 o 
   8   0  17        2.88      -16.53     16.53 o 
  -8   1  17       96.07       95.28     14.45 o 
  -7   1  17       33.66       28.73     24.51 o 
  -6   1  17       82.54       98.72     20.04 o 
  -5   1  17       97.54       89.67     12.62 o 
  -4   1  17       22.84       13.25     11.43 o 
  -3   1  17      270.12      275.26     23.59 o 
  -2   1  17      896.43      820.08     30.78 o 
  -1   1  17      149.38      142.58     19.67 o 
   0   1  17       49.33       38.90     18.74 o 
   1   1  17      146.24      131.28     22.72 o 
   2   1  17      891.52      933.00     68.01 o 
   3   1  17      269.43      255.12     20.76 o 
   4   1  17       22.16       16.49     12.58 o 
   5   1  17       97.85       86.14     17.30 o 
   6   1  17       85.31       83.94     13.52 o 
   7   1  17       33.34        7.00     10.14 o 
   8   1  17       97.64      115.45     16.70 o 
  -8   2  17       87.64      110.32     16.72 o 
  -7   2  17       43.91       33.15     21.03 o 
  -6   2  17       25.42       46.80     16.34 o 
  -5   2  17      295.47      307.56     21.38 o 
  -4   2  17       37.72       24.78     14.61 o 
  -3   2  17      659.56      660.60     19.39 o 
  -2   2  17        8.88       20.93     21.05 o 
  -1   2  17      466.25      499.67     21.13 o 
   0   2  17        1.61      -12.26     14.41 o 
   1   2  17      469.17      457.76     26.77 o 
   2   2  17        8.83        3.04     12.60 o 
   3   2  17      655.81      665.68     25.85 o 
   4   2  17       38.79       58.66     13.15 o 
   5   2  17      299.86      337.91     17.86 o 
   6   2  17       26.45       22.66     10.85 o 
   7   2  17       42.60       28.17     11.09 o 
   8   2  17       85.19       76.89      8.15 o 
  -8   3  17        7.89        6.68     12.46 o 
  -7   3  17       33.62       38.93     16.57 o 
  -6   3  17      601.70      604.44     22.99 o 
  -5   3  17        3.82       -0.79     13.57 o 
  -4   3  17      154.71      151.59     15.42 o 
  -3   3  17      279.19      291.07     17.37 o 
  -2   3  17       72.35       58.29     16.38 o 
  -1   3  17      157.77      152.41     15.17 o 
   0   3  17       86.31       84.78     17.68 o 
   1   3  17      155.86      155.68     16.14 o 
   2   3  17       73.53       75.09     10.25 o 
   3   3  17      280.84      268.82     12.14 o 
   4   3  17      158.29      184.92     12.62 o 
   5   3  17        3.28        1.57     12.06 o 
   6   3  17      595.54      582.67     28.78 o 
   7   3  17       34.21       51.58     10.34 o 
   8   3  17        7.49       10.55     10.46 o 
  -7   4  17       30.48       21.53      9.65 o 
  -6   4  17       64.76       48.50     13.81 o 
  -5   4  17      759.01      811.05     24.68 o 
  -4   4  17       38.41       28.63     13.75 o 
  -3   4  17      461.26      434.49     32.52 o 
  -2   4  17      107.60      125.22     19.61 o 
  -1   4  17      301.77      281.91     30.07 o 
   0   4  17       18.54       27.01     12.05 o 
   1   4  17      301.92      334.13     23.19 o 
   2   4  17      105.98      118.32     12.73 o 
   3   4  17      462.74      414.65     19.60 o 
   4   4  17       37.37       37.85      9.13 o 
   5   4  17      759.48      788.74     20.36 o 
   6   4  17       65.94       71.48     14.54 o 
   7   4  17       30.80       29.98     14.64 o 
   8   4  17       36.35       18.68     13.14 o 
  -7   5  17       56.70       58.34     13.77 o 
  -6   5  17       43.25       35.25     14.28 o 
  -5   5  17       44.93       45.42     17.52 o 
  -4   5  17        9.33       23.24     10.60 o 
  -3   5  17       19.57       22.80     10.88 o 
  -2   5  17        5.32       20.34     10.54 o 
  -1   5  17      124.74      113.00     17.81 o 
   0   5  17      136.27      152.99     18.37 o 
   1   5  17      125.54      100.95     13.54 o 
   2   5  17        5.50       11.72     10.66 o 
   3   5  17       19.20       21.48     10.84 o 
   4   5  17        8.70       21.96     10.51 o 
   5   5  17       46.09       55.15     14.97 o 
   6   5  17       44.66       33.53     15.19 o 
   7   5  17       57.08       65.14     13.79 o 
  -6   6  17       66.52       45.30     13.47 o 
  -5   6  17      124.80       97.58     12.94 o 
  -4   6  17      409.23      361.12     31.80 o 
  -3   6  17      383.71      391.96     21.71 o 
  -2   6  17      513.18      579.12     26.61 o 
  -1   6  17      619.99      654.41     24.27 o 
   0   6  17      215.02      216.39     19.90 o 
   1   6  17      614.11      559.91     24.26 o 
   2   6  17      508.29      516.74     35.73 o 
   3   6  17      386.00      356.11     30.48 o 
   4   6  17      406.21      352.98     24.02 o 
   5   6  17      124.60      108.28     14.38 o 
   6   6  17       65.37       68.08     22.55 o 
  -6   7  17       37.17       36.29     21.56 o 
  -5   7  17       15.12        8.75     13.17 o 
  -4   7  17      143.92      139.61     23.51 o 
  -3   7  17      186.44      170.26     13.41 o 
  -2   7  17       26.07       14.47     15.79 o 
  -1   7  17       65.08       42.00     16.77 o 
   0   7  17      585.32      663.84     31.86 o 
   1   7  17       64.33       56.01     15.75 o 
   2   7  17       28.29       11.78     15.74 o 
   3   7  17      184.47      174.80     20.24 o 
   4   7  17      143.22      175.56     23.12 o 
   5   7  17       15.64      -18.28     18.28 o 
   6   7  17       36.95       24.64     31.24 o 
  -4   8  17        3.06       -0.69     12.39 o 
  -3   8  17        4.54       12.83     14.36 o 
  -2   8  17       81.19       58.52     17.34 o 
  -1   8  17      223.00      236.16     23.03 o 
   0   8  17       44.81       27.11     16.58 o 
   1   8  17      222.34      233.98     22.45 o 
   2   8  17       80.52       93.59     25.96 o 
   3   8  17        4.84        7.21     15.76 o 
   4   8  17        2.84       18.12     20.67 o 
  -1   9  17      115.94      116.87     31.91 o 
   0   9  17       69.95       44.65     15.45 o 
   1   9  17      116.18       82.10     32.35 o 
   2   9  17       54.57       23.32     28.82 o 
   0   0  18       33.52       55.48     23.52 o 
   1   0  18       71.85       62.95     20.39 o 
   2   0  18      985.62      955.50     37.60 o 
   3   0  18      437.72      468.11     19.78 o 
   4   0  18       47.84       30.89     13.50 o 
   5   0  18      287.34      281.81     16.86 o 
   6   0  18      105.99       90.01     14.11 o 
   7   0  18      179.84      205.31     20.24 o 
   8   0  18       30.64       23.87     15.46 o 
  -8   1  18       28.77       22.83     11.67 o 
  -7   1  18      119.60      110.04     18.15 o 
  -6   1  18      364.60      389.93     25.50 o 
  -5   1  18      197.10      177.93     14.26 o 
  -4   1  18      132.53      173.43     15.93 o 
  -3   1  18      153.71      176.98     15.18 o 
  -2   1  18       48.37       79.34     22.89 o 
  -1   1  18      406.83      384.22     29.28 o 
   0   1  18      193.03      176.45     17.21 o 
   1   1  18      407.68      436.76     30.70 o 
   2   1  18       49.39       59.87     16.54 o 
   3   1  18      155.75      156.57     13.62 o 
   4   1  18      128.43      155.10     15.11 o 
   5   1  18      198.15      198.66     17.82 o 
   6   1  18      365.95      406.12     31.18 o 
   7   1  18      122.27      134.13     17.51 o 
   8   1  18       30.01       41.79     13.05 o 
  -8   2  18       48.62       53.41     13.66 o 
  -7   2  18      111.11       95.09     21.50 o 
  -6   2  18       10.14       26.56     18.21 o 
  -5   2  18      504.00      526.64     34.90 o 
  -4   2  18       78.60       81.68     18.78 o 
  -3   2  18       75.25       83.83     11.81 o 
  -2   2  18      295.25      303.74     16.90 o 
  -1   2  18       59.85       39.74     13.49 o 
   0   2  18      249.05      258.04     20.42 o 
   1   2  18       60.19       44.92     12.23 o 
   2   2  18      295.49      303.13     17.32 o 
   3   2  18       74.56       84.38     12.27 o 
   4   2  18       81.29       94.05     12.05 o 
   5   2  18      508.14      525.73     28.96 o 
   6   2  18        9.82      -12.35     12.80 o 
   7   2  18      113.92      102.26     10.89 o 
   8   2  18       48.63       54.61     10.81 o 
  -8   3  18        7.63        5.72     11.71 o 
  -7   3  18       68.20       55.00     13.87 o 
  -6   3  18       31.32       23.43     13.40 o 
  -5   3  18      415.64      425.51     22.12 o 
  -4   3  18        7.43       23.29     12.50 o 
  -3   3  18      197.54      191.11     15.73 o 
  -2   3  18       32.27       29.98     13.32 o 
  -1   3  18      162.46      165.96     16.59 o 
   0   3  18       63.05       44.84     11.41 o 
   1   3  18      161.81      157.64     12.20 o 
   2   3  18       32.26       27.39      9.54 o 
   3   3  18      198.79      203.94     11.25 o 
   4   3  18        7.56       12.68      9.44 o 
   5   3  18      419.33      466.85     26.93 o 
   6   3  18       31.94       25.47     11.29 o 
   7   3  18       68.85       46.88      9.22 o 
   8   3  18        7.30       11.01      8.84 o 
  -7   4  18      122.58      110.87     10.60 o 
  -6   4  18       14.63        4.79     10.58 o 
  -5   4  18       16.32       29.66     12.89 o 
  -4   4  18      313.94      290.13     17.44 o 
  -3   4  18       57.37       40.34     13.68 o 
  -2   4  18      806.58      817.77     31.73 o 
  -1   4  18      116.67      112.22     15.04 o 
   0   4  18       86.93      102.34     12.66 o 
   1   4  18      118.98      120.18     12.97 o 
   2   4  18      806.43      824.32     21.46 o 
   3   4  18       58.81       45.80     10.86 o 
   4   4  18      314.52      316.36     26.14 o 
   5   4  18       17.02       14.29     13.45 o 
   6   4  18       13.95       -0.12     11.80 o 
   7   4  18      121.59      117.47     15.16 o 
  -7   5  18      134.35      107.29     21.46 o 
  -6   5  18       88.42       81.81     15.99 o 
  -5   5  18      231.34      233.88     22.13 o 
  -4   5  18      527.96      524.75     28.38 o 
  -3   5  18      675.07      754.13     25.25 o 
  -2   5  18      150.90      137.88     11.70 o 
  -1   5  18     1044.94     1139.46     43.34 o 
   0   5  18      190.42      157.67     21.16 o 
   1   5  18     1043.59     1052.60     28.72 o 
   2   5  18      150.57      142.55     12.68 o 
   3   5  18      673.43      738.21     21.67 o 
   4   5  18      528.44      498.30     21.88 o 
   5   5  18      231.22      259.99     21.07 o 
   6   5  18       89.16       78.64     15.40 o 
   7   5  18      135.55      149.17     23.89 o 
  -6   6  18        9.11       16.90     18.15 o 
  -5   6  18       93.54       94.56     12.83 o 
  -4   6  18      132.89      122.11     14.12 o 
  -3   6  18      832.94      813.62     28.22 o 
  -2   6  18      456.37      451.45     20.36 o 
  -1   6  18        4.81       -5.19     14.25 o 
   0   6  18       24.32       17.13     13.82 o 
   1   6  18        4.93        8.85     14.08 o 
   2   6  18      459.23      405.05     20.66 o 
   3   6  18      837.26      831.49     47.34 o 
   4   6  18      135.84      122.79     15.02 o 
   5   6  18       91.50      124.72     25.45 o 
   6   6  18        9.39        4.80     18.28 o 
  -5   7  18       38.93       31.76     24.64 o 
  -4   7  18       86.08       69.41     11.15 o 
  -3   7  18       26.00       30.00     11.71 o 
  -2   7  18      344.12      323.89     46.52 o 
  -1   7  18      197.71      203.27     19.03 o 
   0   7  18       44.83       25.62     17.25 o 
   1   7  18      202.87      149.84     20.66 o 
   2   7  18      346.76      292.57     20.65 o 
   3   7  18       27.31       21.85     13.79 o 
   4   7  18       88.80      101.14     22.22 o 
   5   7  18       37.15       36.86     23.32 o 
  -3   8  18       67.48       28.92     16.90 o 
  -2   8  18       24.99       22.21     18.47 o 
  -1   8  18       53.46       61.56     16.86 o 
   0   8  18      236.63      203.26     18.05 o 
   1   8  18       52.26       47.95     16.00 o 
   2   8  18       24.72       19.94     17.58 o 
   3   8  18       66.00       65.31     14.99 o 
   4   8  18       18.46       -4.62     27.27 o 
   0   9  18      138.42      100.83     31.92 o 
   1   0  19       24.09       30.50     17.15 o 
   2   0  19       21.79       13.72     14.88 o 
   3   0  19      348.11      413.35     19.32 o 
   4   0  19     1295.79     1188.37     28.47 o 
   5   0  19       28.83       18.29     11.36 o 
   6   0  19      905.71      860.06     24.47 o 
   7   0  19      131.98      131.39     35.36 o 
   8   0  19      448.23      463.34     46.17 o 
  -8   1  19       13.80       11.45     11.75 o 
  -7   1  19       98.47       93.64     15.57 o 
  -6   1  19        4.22       26.73     17.71 o 
  -5   1  19      708.78      723.49     29.08 o 
  -4   1  19      217.47      201.29     16.61 o 
  -3   1  19      298.60      376.78     20.11 o 
  -2   1  19      159.70      175.82     24.43 o 
  -1   1  19      519.60      551.91     30.28 o 
   0   1  19      287.39      301.72     35.35 o 
   1   1  19      519.80      514.30     29.59 o 
   2   1  19      159.99      170.50     14.18 o 
   3   1  19      294.71      346.33     16.52 o 
   4   1  19      221.37      211.64     15.65 o 
   5   1  19      708.16      767.86     20.68 o 
   6   1  19        4.07        5.41     11.00 o 
   7   1  19       98.57      102.57     10.64 o 
   8   1  19       14.12        6.93     11.15 o 
  -8   2  19       18.17       17.19     26.06 o 
  -7   2  19        4.27      -17.12     17.77 o 
  -6   2  19       67.57       93.87     17.04 o 
  -5   2  19      313.90      293.02     20.82 o 
  -4   2  19      286.94      325.77     23.31 o 
  -3   2  19       38.45       39.52      9.76 o 
  -2   2  19      224.58      247.30     14.41 o 
  -1   2  19       14.72       12.05      9.67 o 
   0   2  19     1769.19     1766.46     40.55 o 
   1   2  19       14.93       28.77     11.37 o 
   2   2  19      224.04      228.96     14.52 o 
   3   2  19       38.68       36.59     12.33 o 
   4   2  19      288.33      320.79     14.42 o 
   5   2  19      312.29      309.76     15.13 o 
   6   2  19       67.38       71.89     12.03 o 
   7   2  19        4.23        0.85      8.60 o 
   8   2  19       18.55       14.34      9.41 o 
  -7   3  19      281.23      310.97     43.67 o 
  -6   3  19       55.42       40.85     14.51 o 
  -5   3  19       15.67        5.70     13.52 o 
  -4   3  19       67.65       57.94     13.67 o 
  -3   3  19      147.58      171.91     15.67 o 
  -2   3  19      498.32      565.06     20.60 o 
  -1   3  19      371.21      362.65     17.36 o 
   0   3  19      818.96      871.06     19.57 o 
   1   3  19      371.90      362.46     18.18 o 
   2   3  19      496.52      497.12     20.86 o 
   3   3  19      150.26      183.08     11.94 o 
   4   3  19       69.90       51.70      9.58 o 
   5   3  19       15.62        4.77     11.43 o 
   6   3  19       56.34       48.71     11.06 o 
   7   3  19      282.55      284.26     17.85 o 
  -7   4  19       97.68      119.84     14.01 o 
  -6   4  19       60.42       53.69     10.78 o 
  -5   4  19       47.20       52.46     13.35 o 
  -4   4  19      107.81       86.79     14.86 o 
  -3   4  19      464.08      457.50     24.15 o 
  -2   4  19      463.26      477.94     31.42 o 
  -1   4  19       20.50        9.84     12.15 o 
   0   4  19       41.75       26.29     11.68 o 
   1   4  19       20.60        6.89     12.00 o 
   2   4  19      462.75      491.02     19.03 o 
   3   4  19      465.03      436.44     16.06 o 
   4   4  19      107.44       89.36     14.85 o 
   5   4  19       47.43       64.49     13.67 o 
   6   4  19       61.09       40.03     11.57 o 
   7   4  19       97.68       76.29     15.91 o 
  -7   5  19       53.84       29.26     29.92 o 
  -6   5  19       82.45       74.73     27.56 o 
  -5   5  19       17.42       13.16     17.68 o 
  -4   5  19       76.26       82.82     15.17 o 
  -3   5  19      224.49      183.67     22.00 o 
  -2   5  19      357.52      379.87     26.21 o 
  -1   5  19      262.76      306.75     27.10 o 
   0   5  19       23.45       12.07     17.57 o 
   1   5  19      264.34      230.21     16.61 o 
   2   5  19      355.00      322.16     18.44 o 
   3   5  19      226.06      191.38     12.02 o 
   4   5  19       77.68       63.66     12.54 o 
   5   5  19       17.53       15.84     19.01 o 
   6   5  19       84.06       70.33     13.69 o 
   7   5  19       53.21       38.50     23.32 o 
  -6   6  19       16.18      -21.77     21.77 o 
  -5   6  19       22.03        5.11     13.08 o 
  -4   6  19       39.56       14.26     12.11 o 
  -3   6  19      124.50      115.83     14.92 o 
  -2   6  19       21.54       32.36     13.49 o 
  -1   6  19        0.13       -6.97     14.00 o 
   0   6  19      288.43      278.82     23.20 o 
   1   6  19        0.19       14.07     12.39 o 
   2   6  19       19.98       43.75     14.33 o 
   3   6  19      124.99      126.61     18.66 o 
   4   6  19       40.17       25.21     26.94 o 
   5   6  19       22.13       -3.73     19.38 o 
   6   6  19       15.84       43.94     17.91 o 
  -5   7  19       43.40       67.75     20.68 o 
  -4   7  19      169.18      139.68     16.86 o 
  -3   7  19       71.49       48.07     16.04 o 
  -2   7  19       20.01        7.89     18.57 o 
  -1   7  19       46.32       40.02     17.05 o 
   0   7  19       15.91        3.94     15.58 o 
   1   7  19       48.05       33.21     15.97 o 
   2   7  19       19.27      -13.86     13.86 o 
   3   7  19       71.88        8.15     13.97 o 
   4   7  19      167.25      170.30     26.42 o 
   5   7  19       42.62       24.86     18.12 o 
  -2   8  19       97.04      114.21     21.79 o 
  -1   8  19       66.95       74.43     16.86 o 
   0   8  19      139.32      174.75     24.86 o 
   1   8  19       66.98       45.32     21.45 o 
   2   8  19       95.50       51.76     15.76 o 
   3   8  19       80.52       81.19     21.63 o 
   0   0  20      279.29      289.70     19.28 o 
   1   0  20       82.05       79.73     13.01 o 
   2   0  20       76.12       80.79     15.19 o 
   3   0  20       12.46       31.19     15.37 o 
   4   0  20       20.82       19.60     12.75 o 
   5   0  20      246.00      294.09     16.76 o 
   6   0  20       10.38       14.59     13.35 o 
   7   0  20        2.88       11.08     12.45 o 
   8   0  20      355.61      338.55     26.19 o 
  -8   1  20       71.24       61.13     35.86 o 
  -7   1  20       41.32       51.33     14.52 o 
  -6   1  20      106.78      105.62     17.56 o 
  -5   1  20       40.74       43.14     17.32 o 
  -4   1  20      226.88      252.39     16.71 o 
  -3   1  20      356.43      411.65     20.54 o 
  -2   1  20      374.82      404.47     22.96 o 
  -1   1  20       89.31       95.77     13.12 o 
   0   1  20       84.73       85.69     12.58 o 
   1   1  20       92.92       87.51     13.72 o 
   2   1  20      374.26      420.05     19.75 o 
   3   1  20      362.02      384.33     17.10 o 
   4   1  20      227.50      260.68     15.05 o 
   5   1  20       40.35       28.19     11.70 o 
   6   1  20      107.84      109.10     11.42 o 
   7   1  20       40.80       21.95     13.54 o 
   8   1  20       70.06       50.21     11.86 o 
  -7   2  20      210.18      216.76     16.85 o 
  -6   2  20       84.27       89.51     17.37 o 
  -5   2  20       31.15        7.05     18.25 o 
  -4   2  20      333.50      376.46     21.73 o 
  -3   2  20      147.69      166.54     16.82 o 
  -2   2  20      144.28      160.57     13.23 o 
  -1   2  20      327.72      334.89     14.20 o 
   0   2  20       43.17       29.07     10.14 o 
   1   2  20      326.63      325.41     15.00 o 
   2   2  20      147.97      180.82     14.16 o 
   3   2  20      147.13      141.74     13.10 o 
   4   2  20      328.78      363.37     14.04 o 
   5   2  20       31.97       16.33     10.69 o 
   6   2  20       87.36       84.60     11.26 o 
   7   2  20      209.69      197.73     10.94 o 
  -7   3  20       50.07       58.70     12.17 o 
  -6   3  20       68.93       67.92     13.31 o 
  -5   3  20      116.16      134.14     15.31 o 
  -4   3  20       95.08       97.60     14.26 o 
  -3   3  20        7.47       -0.78     12.08 o 
  -2   3  20      463.03      519.21     20.88 o 
  -1   3  20       81.72       76.97     12.79 o 
   0   3  20      136.53      129.89     14.13 o 
   1   3  20       79.88       67.34      9.51 o 
   2   3  20      462.64      480.37     15.31 o 
   3   3  20        7.18        4.83      9.36 o 
   4   3  20       94.01       83.04     11.45 o 
   5   3  20      116.08      119.33     16.73 o 
   6   3  20       69.35       63.80      9.87 o 
   7   3  20       51.10       41.03      8.94 o 
  -7   4  20       38.44       35.45     15.39 o 
  -6   4  20       41.41       23.77     12.10 o 
  -5   4  20      135.08      134.07     13.37 o 
  -4   4  20      132.46      161.61     14.03 o 
  -3   4  20       78.17       70.47     13.75 o 
  -2   4  20      441.09      457.71     29.02 o 
  -1   4  20       53.10       46.96     12.56 o 
   0   4  20      899.50      902.70     24.30 o 
   1   4  20       55.25       33.37     11.34 o 
   2   4  20      439.70      422.90     20.18 o 
   3   4  20       79.60       73.98     13.34 o 
   4   4  20      132.22      130.10     16.78 o 
   5   4  20      133.85      130.14     14.65 o 
   6   4  20       42.23       21.79     13.97 o 
   7   4  20       38.61       35.22     11.17 o 
  -6   5  20      125.22       84.20     15.50 o 
  -5   5  20       53.43       68.16     17.26 o 
  -4   5  20      110.68       82.73     15.58 o 
  -3   5  20        3.05       -5.72     13.36 o 
  -2   5  20      209.50      206.79     19.50 o 
  -1   5  20       50.89       52.72     22.16 o 
   0   5  20       35.03       35.75     16.20 o 
   1   5  20       52.40       40.46     10.54 o 
   2   5  20      207.84      194.31     12.15 o 
   3   5  20        2.49       -6.40      9.07 o 
   4   5  20      112.09       81.59     12.65 o 
   5   5  20       53.00       68.40     15.05 o 
   6   5  20      125.76      117.87     13.79 o 
  -5   6  20      122.33      103.25     28.22 o 
  -4   6  20       25.78        9.33     18.00 o 
  -3   6  20      152.82      122.13     19.24 o 
  -2   6  20       69.78       48.67     14.85 o 
  -1   6  20       98.81       80.66     18.91 o 
   0   6  20      144.16       83.31     17.66 o 
   1   6  20       98.63       99.08     13.25 o 
   2   6  20       67.64       51.27     12.04 o 
   3   6  20      155.15      124.93     17.00 o 
   4   6  20       26.08       55.17     21.28 o 
   5   6  20      120.55      160.68     23.65 o 
  -4   7  20       12.63       34.97     21.77 o 
  -3   7  20       39.19       38.62     16.53 o 
  -2   7  20        6.60        9.08     21.03 o 
  -1   7  20      339.66      287.43     22.16 o 
   0   7  20      152.52      121.43     17.67 o 
   1   7  20      339.36      251.20     51.33 o 
   2   7  20        6.94        7.80     14.25 o 
   3   7  20       37.51       29.71     12.74 o 
   4   7  20       12.90       21.75     19.51 o 
  -1   8  20       28.27        3.30     21.11 o 
   0   8  20       97.11       53.76     16.91 o 
   1   8  20       29.29       23.15     11.53 o 
   2   8  20       33.22       59.83     25.73 o 
   3   8  20        5.19       -9.68     22.21 o 
   1   0  21       89.16      106.54     12.86 o 
   2   0  21     1277.97     1295.66     29.72 o 
   3   0  21        0.20        0.48     13.26 o 
   4   0  21      358.39      350.81     29.65 o 
   5   0  21        5.36       11.74     10.91 o 
   6   0  21      236.71      250.65     16.22 o 
   7   0  21       78.32       77.01     10.43 o 
  -7   1  21       27.14       29.62     12.94 o 
  -6   1  21      292.85      292.80     19.85 o 
  -5   1  21      116.50      109.11     17.85 o 
  -4   1  21       41.33       48.84     16.34 o 
  -3   1  21     1199.66     1209.79     33.29 o 
  -2   1  21      617.82      603.54     29.01 o 
  -1   1  21        3.20        3.87     10.57 o 
   0   1  21      360.56      377.17     20.29 o 
   1   1  21        3.60        7.70     12.05 o 
   2   1  21      616.71      634.24     23.73 o 
   3   1  21     1198.63     1197.00     25.67 o 
   4   1  21       39.21       43.08     12.50 o 
   5   1  21      114.90      131.81     12.00 o 
   6   1  21      291.96      304.58     13.79 o 
   7   1  21       26.04       14.76     12.08 o 
  -7   2  21        5.79       15.22     15.72 o 
  -6   2  21      183.36      186.07     17.67 o 
  -5   2  21        1.14       13.60     14.17 o 
  -4   2  21       37.79       50.42     17.38 o 
  -3   2  21      261.94      285.56     19.97 o 
  -2   2  21       27.07       21.04     10.15 o 
  -1   2  21      693.63      716.20     24.20 o 
   0   2  21     2428.42     2424.11     38.86 o 
   1   2  21      692.96      678.08     19.07 o 
   2   2  21       26.27       12.76     11.42 o 
   3   2  21      264.23      296.92     14.78 o 
   4   2  21       37.76       47.45     10.92 o 
   5   2  21        1.08       -8.76      8.76 o 
   6   2  21      185.64      199.34     16.51 o 
   7   2  21        5.58        1.40     10.70 o 
  -7   3  21       75.08       66.16     10.26 o 
  -6   3  21       52.19       12.06     11.58 o 
  -5   3  21      525.10      508.36     20.78 o 
  -4   3  21      109.21      109.62     14.97 o 
  -3   3  21       68.13       70.18     13.28 o 
  -2   3  21      230.66      229.60     16.08 o 
  -1   3  21      123.81      103.07     12.77 o 
   0   3  21      805.01      844.48     21.67 o 
   1   3  21      122.10      122.85      9.83 o 
   2   3  21      231.20      253.20     14.30 o 
   3   3  21       67.10       71.40      9.79 o 
   4   3  21      107.59      127.39     11.20 o 
   5   3  21      529.14      529.58     21.84 o 
   6   3  21       52.32       24.17     13.34 o 
   7   3  21       74.40       67.64     11.21 o 
  -6   4  21       18.77       27.83      8.50 o 
  -5   4  21       83.46       67.47     11.22 o 
  -4   4  21        6.90        5.78     10.66 o 
  -3   4  21      319.94      295.58     15.79 o 
  -2   4  21        9.79        0.48     12.11 o 
  -1   4  21       55.95       63.55     13.90 o 
   0   4  21      363.49      370.88     18.74 o 
   1   4  21       55.29       68.04      9.54 o 
   2   4  21       10.06       14.71      9.92 o 
   3   4  21      324.64      315.07     25.42 o 
   4   4  21        7.00       10.66     12.02 o 
   5   4  21       83.73       82.22     12.73 o 
   6   4  21       17.91       37.01     12.68 o 
  -6   5  21       11.36      -13.96     16.56 o 
  -5   5  21       18.79       -2.79     12.11 o 
  -4   5  21      185.47      153.99     25.89 o 
  -3   5  21       20.52       10.10     12.38 o 
  -2   5  21      228.62      209.98     17.42 o 
  -1   5  21      376.85      353.74     22.89 o 
   0   5  21      535.48      521.00     30.36 o 
   1   5  21      376.85      336.28     19.02 o 
   2   5  21      227.45      177.18     12.40 o 
   3   5  21       20.69        9.76      9.89 o 
   4   5  21      184.17      153.84     15.67 o 
   5   5  21       18.57       12.77     12.08 o 
   6   5  21       11.11        9.76     17.01 o 
  -5   6  21       11.53        1.93      9.83 o 
  -4   6  21       79.34       60.68     12.93 o 
  -3   6  21      140.44      154.36     25.57 o 
  -2   6  21       69.64       55.06     13.92 o 
  -1   6  21       99.55       86.87     21.15 o 
   0   6  21        0.78      -11.37     11.37 o 
   1   6  21       99.41       84.27     14.01 o 
   2   6  21       70.83       61.07     12.13 o 
   3   6  21      140.77      110.31     20.91 o 
   4   6  21       78.89       51.75     23.65 o 
   5   6  21       11.76       35.13     17.59 o 
  -4   7  21        7.39      -15.83     18.69 o 
  -3   7  21        7.82       -2.11     21.00 o 
  -2   7  21       47.75       84.03     45.75 o 
  -1   7  21       75.60       78.76     47.30 o 
   0   7  21       59.16       60.28     23.54 o 
   1   7  21       75.94       60.59     17.13 o 
   2   7  21       48.58       33.64     11.94 o 
   3   7  21        8.23        7.45     18.74 o 
   4   7  21        7.76       -2.41     18.32 o 
   0   0  22      636.34      652.89     29.36 o 
   1   0  22       83.97      139.26     13.35 o 
   2   0  22       27.12        1.15     14.40 o 
   3   0  22        8.87       17.22     13.84 o 
   4   0  22        8.10       12.35     21.74 o 
   5   0  22      255.32      259.74     19.15 o 
   6   0  22      287.48      269.15     14.52 o 
   7   0  22       27.61        9.92     11.64 o 
  -7   1  22       22.68       23.61      9.48 o 
  -6   1  22       37.16       20.58     13.23 o 
  -5   1  22      144.99      155.95     17.40 o 
  -4   1  22       95.32       71.29     16.92 o 
  -3   1  22       37.73       38.04     12.38 o 
  -2   1  22      788.17      855.51     58.29 o 
  -1   1  22      304.02      371.33     15.87 o 
   0   1  22      287.01      291.45     18.39 o 
   1   1  22      300.29      378.04     17.17 o 
   2   1  22      789.67      839.59     34.18 o 
   3   1  22       36.40       35.95     12.11 o 
   4   1  22       94.01       85.52     11.66 o 
   5   1  22      147.69      156.41     10.92 o 
   6   1  22       36.52       28.12      8.57 o 
   7   1  22       23.01        7.46     10.72 o 
  -7   2  22       32.32       36.27     20.33 o 
  -6   2  22       20.40       25.87     14.94 o 
  -5   2  22       20.73       24.27     14.62 o 
  -4   2  22      549.87      587.98     27.08 o 
  -3   2  22      355.74      307.79     31.68 o 
  -2   2  22      286.88      293.23     19.54 o 
  -1   2  22      242.43      253.73     13.64 o 
   0   2  22     2016.19     2055.91     39.12 o 
   1   2  22      239.48      259.96     15.30 o 
   2   2  22      286.77      317.55     19.66 o 
   3   2  22      360.38      386.84     15.55 o 
   4   2  22      551.85      595.72     23.78 o 
   5   2  22       21.59        4.32      9.61 o 
   6   2  22       20.70       15.04      8.58 o 
   7   2  22       32.13       15.38     13.61 o 
  -7   3  22        2.07        2.30      9.55 o 
  -6   3  22      131.98      121.22     25.77 o 
  -5   3  22       89.57      111.25     22.46 o 
  -4   3  22       42.04       29.43     12.76 o 
  -3   3  22      273.77      259.76     17.76 o 
  -2   3  22      256.24      294.63     16.90 o 
  -1   3  22       81.50       98.36     14.24 o 
   0   3  22      488.60      545.71     18.89 o 
   1   3  22       83.03       90.87     13.01 o 
   2   3  22      258.46      270.32     12.24 o 
   3   3  22      275.88      270.08     20.92 o 
   4   3  22       42.04       36.80      9.44 o 
   5   3  22       85.64      110.43     25.16 o 
   6   3  22      131.55      118.80     13.03 o 
  -6   4  22       31.47       31.46     11.19 o 
  -5   4  22       21.93        4.80     14.84 o 
  -4   4  22       39.07       39.46     11.34 o 
  -3   4  22       10.55       -3.15     11.05 o 
  -2   4  22      317.09      340.99     18.44 o 
  -1   4  22      236.71      242.55     15.04 o 
   0   4  22      159.94      138.91     14.48 o 
   1   4  22      235.18      221.32     13.57 o 
   2   4  22      318.28      288.92     17.87 o 
   3   4  22       11.40        8.93     10.58 o 
   4   4  22       39.53       38.74     11.32 o 
   5   4  22       21.34       18.69     11.17 o 
   6   4  22       30.46       44.46     17.16 o 
  -5   5  22       39.51       31.45     11.73 o 
  -4   5  22       31.90       23.51     13.30 o 
  -3   5  22       40.28       28.51     12.35 o 
  -2   5  22       35.26       17.11     13.38 o 
  -1   5  22       25.56       24.70     15.79 o 
   0   5  22      106.34      114.21     13.80 o 
   1   5  22       24.21       25.56     11.52 o 
   2   5  22       35.16       33.67      9.43 o 
   3   5  22       40.15       34.84      9.74 o 
   4   5  22       31.85       31.61     12.28 o 
   5   5  22       38.58       36.41     10.20 o 
  -5   6  22       73.90      109.58     21.56 o 
  -4   6  22       61.42       31.48     11.83 o 
  -3   6  22       27.71       34.00     16.71 o 
  -2   6  22        1.62        3.89     13.37 o 
  -1   6  22       97.73       66.85     17.87 o 
   0   6  22        3.67       11.53     11.38 o 
   1   6  22       96.61      106.76     16.76 o 
   2   6  22        1.67      -10.16     14.05 o 
   3   6  22       27.29        0.46     16.87 o 
   4   6  22       60.33       77.32     20.30 o 
   5   6  22       74.53       94.84     28.61 o 
  -2   7  22       23.84       13.86     38.05 o 
  -1   7  22       66.47       62.22     19.13 o 
   0   7  22        2.04      -15.56     28.59 o 
   1   7  22       66.49       85.04     12.15 o 
   2   7  22       23.76        7.07     17.82 o 
   3   7  22       61.19       81.91     18.89 o 
   1   0  23       24.62       21.91     11.31 o 
   2   0  23       36.67       34.47     13.27 o 
   3   0  23      108.99      116.75     17.17 o 
   4   0  23      854.88      812.31     25.05 o 
   5   0  23        3.40       -0.37     14.46 o 
   6   0  23        7.64        6.15     10.21 o 
   7   0  23       33.44       12.32     25.07 o 
  -7   1  23       53.63       59.67     10.17 o 
  -6   1  23       12.44       -4.06     11.46 o 
  -5   1  23      123.92      152.92     19.27 o 
  -4   1  23       12.27        4.74     15.47 o 
  -3   1  23        2.67      -11.02     11.02 o 
  -2   1  23      238.00      238.17     18.65 o 
  -1   1  23      817.93      857.25     23.02 o 
   0   1  23      559.51      556.82     18.05 o 
   1   1  23      820.89      805.83     21.81 o 
   2   1  23      238.68      259.05     14.88 o 
   3   1  23        2.63       -9.71     11.38 o 
   4   1  23       11.76        4.60     10.27 o 
   5   1  23      125.02      143.05     11.02 o 
   6   1  23       12.59        0.93     10.95 o 
   7   1  23       53.57       75.20     12.20 o 
  -6   2  23       18.92       26.12     11.81 o 
  -5   2  23        2.81      -13.17     13.17 o 
  -4   2  23      107.57      102.76     17.30 o 
  -3   2  23      143.58      159.56     21.86 o 
  -2   2  23      201.47      256.58     19.44 o 
  -1   2  23      193.60      209.74     12.46 o 
   0   2  23      862.31      967.71     20.73 o 
   1   2  23      195.79      221.45     13.33 o 
   2   2  23      199.58      251.64     13.66 o 
   3   2  23      144.18      152.49     12.50 o 
   4   2  23      107.14      113.96     10.69 o 
   5   2  23        3.14       -8.11      8.11 o 
   6   2  23       20.22       19.72      8.16 o 
  -6   3  23       80.55      105.18     15.27 o 
  -5   3  23      103.88      113.68     13.22 o 
  -4   3  23      221.84      209.51     16.62 o 
  -3   3  23       45.35       39.46     17.61 o 
  -2   3  23       89.09       86.23     14.51 o 
  -1   3  23      206.60      220.80     16.83 o 
   0   3  23       30.81       27.63     11.81 o 
   1   3  23      204.23      212.68     14.63 o 
   2   3  23       89.43       72.78     12.26 o 
   3   3  23       43.13       38.90      9.39 o 
   4   3  23      223.92      223.79     17.08 o 
   5   3  23      103.13       82.38     12.34 o 
   6   3  23       81.64       85.20      9.91 o 
  -6   4  23       34.87       30.84     13.33 o 
  -5   4  23      119.03      101.74     13.90 o 
  -4   4  23       12.13        2.79      9.94 o 
  -3   4  23      121.87      108.28     13.93 o 
  -2   4  23       20.14       24.91     10.94 o 
  -1   4  23       89.91       66.57     11.43 o 
   0   4  23       25.27       33.64      9.78 o 
   1   4  23       88.69       74.58     12.69 o 
   2   4  23       21.41       18.68     11.08 o 
   3   4  23      121.21      102.73     17.27 o 
   4   4  23       12.58       -2.22      9.61 o 
   5   4  23      119.47       95.63     16.45 o 
  -5   5  23       20.09       15.87     10.34 o 
  -4   5  23        7.04       14.78     12.13 o 
  -3   5  23       22.76        4.75     11.10 o 
  -2   5  23      208.21      193.12     15.27 o 
  -1   5  23       11.50        3.88     12.29 o 
   0   5  23       15.70        3.00     14.29 o 
   1   5  23       11.10        2.49     10.75 o 
   2   5  23      207.76      143.66     15.09 o 
   3   5  23       23.02       17.03      8.75 o 
   4   5  23        7.77       -9.75      9.75 o 
   5   5  23       20.47       -1.75     29.58 o 
  -4   6  23       20.22       14.89     26.39 o 
  -3   6  23       26.49       13.12     11.11 o 
  -2   6  23       36.84       19.93     13.78 o 
  -1   6  23        5.53       -2.87     10.90 o 
   0   6  23       75.99       67.46     16.67 o 
   1   6  23        5.51        8.76     11.69 o 
   2   6  23       36.04       28.53     14.99 o 
   3   6  23       26.82       27.78     17.05 o 
   4   6  23       20.88       -4.90     17.21 o 
   0   7  23        8.03       -1.23     13.99 o 
   1   7  23       24.07        5.78     19.24 o 
   2   7  23       31.13       21.34     24.85 o 
   0   0  24        0.00        1.42     15.03 o 
   1   0  24      505.12      482.87     29.23 o 
   2   0  24       53.51       50.72     13.90 o 
   3   0  24        9.55        8.06     12.60 o 
   4   0  24      122.42       91.01     20.65 o 
   5   0  24        1.18        2.00     11.06 o 
   6   0  24        3.15        5.11      8.98 o 
  -6   1  24       53.33       50.32     11.04 o 
  -5   1  24       12.67       15.54     12.89 o 
  -4   1  24       66.80       33.66     24.32 o 
  -3   1  24       18.54       10.91     10.35 o 
  -2   1  24      160.13      185.75     15.41 o 
  -1   1  24     1069.52     1075.70     38.96 o 
   0   1  24       49.00       52.17     11.37 o 
   1   1  24     1068.78     1088.58     28.33 o 
   2   1  24      160.53      170.93     13.13 o 
   3   1  24       18.48       18.58     12.61 o 
   4   1  24       67.22       66.42     11.10 o 
   5   1  24       12.16       14.72      9.52 o 
   6   1  24       52.39       33.92     10.77 o 
  -6   2  24        5.35       -3.97     10.51 o 
  -5   2  24       36.20       49.51     13.25 o 
  -4   2  24      662.99      730.51     31.97 o 
  -3   2  24       10.35       20.40     14.71 o 
  -2   2  24      886.38      898.08     29.23 o 
  -1   2  24      745.67      728.25     23.99 o 
   0   2  24      635.76      693.43     18.42 o 
   1   2  24      747.70      779.21     19.25 o 
   2   2  24      887.91      982.96     22.08 o 
   3   2  24       10.03        3.38      9.01 o 
   4   2  24      663.40      707.13     29.95 o 
   5   2  24       37.32       31.83      8.06 o 
   6   2  24        5.32       16.73     11.77 o 
  -6   3  24       92.76       65.11     24.16 o 
  -5   3  24       30.35       25.40     10.17 o 
  -4   3  24       21.93        2.03     11.33 o 
  -3   3  24       99.92       80.56     16.81 o 
  -2   3  24       36.14       29.88     11.25 o 
  -1   3  24       41.29       33.76     11.79 o 
   0   3  24      269.93      266.33     18.13 o 
   1   3  24       41.80       40.60     12.37 o 
   2   3  24       34.46       45.73     10.60 o 
   3   3  24       99.41      126.08     13.48 o 
   4   3  24       22.43       12.35     10.63 o 
   5   3  24       29.81       22.05     11.15 o 
   6   3  24       92.01       41.81     12.54 o 
  -5   4  24       35.05       22.35     13.97 o 
  -4   4  24       63.78       47.40      8.29 o 
  -3   4  24      118.72      133.82     15.68 o 
  -2   4  24       37.50       35.08     10.05 o 
  -1   4  24        1.08        7.22     11.21 o 
   0   4  24       16.79       34.99     14.77 o 
   1   4  24        1.39       -5.65     10.73 o 
   2   4  24       38.16       11.68     11.29 o 
   3   4  24      117.51       90.83     12.07 o 
   4   4  24       63.57       52.14     10.61 o 
   5   4  24       34.95       34.72     11.91 o 
  -5   5  24       68.02      108.47     22.66 o 
  -4   5  24       25.00       17.79     10.71 o 
  -3   5  24       97.01       62.19     16.36 o 
  -2   5  24        0.09       -9.58      9.58 o 
  -1   5  24       93.86       58.00     11.66 o 
   0   5  24      130.85      123.38     14.12 o 
   1   5  24       95.59       87.50     18.26 o 
   2   5  24        0.09       -4.08     11.02 o 
   3   5  24       97.91       99.75     17.92 o 
   4   5  24       24.75       -6.61     15.37 o 
  -3   6  24       82.45       80.00     15.12 o 
  -2   6  24       47.27       32.16     20.47 o 
  -1   6  24       22.74       18.08      9.65 o 
   0   6  24       19.31      -10.38     15.19 o 
   1   6  24       23.11      -14.14     14.14 o 
   2   6  24       46.92       63.51     14.77 o 
   3   6  24       81.99       78.55     24.20 o 
  -1   7  24      102.59       95.30     20.25 o 
   0   7  24        5.17      -16.05     16.05 o 
   1   0  25       35.77       18.18     16.32 o 
   2   0  25       53.54       84.96     13.43 o 
   3   0  25      126.19      134.26     13.97 o 
   4   0  25       71.20       70.86      9.08 o 
   5   0  25       16.07        9.77     10.26 o 
   6   0  25       25.51       -2.34     12.89 o 
  -6   1  25       23.99       29.06      9.36 o 
  -5   1  25        0.35      -12.34     12.34 o 
  -4   1  25       49.28       77.36     13.98 o 
  -3   1  25      318.97      368.92     38.10 o 
  -2   1  25      453.28      466.12     23.12 o 
  -1   1  25      119.99      115.58     12.76 o 
   0   1  25       77.91      100.66     18.39 o 
   1   1  25      122.46      134.83     14.20 o 
   2   1  25      454.75      498.70     18.32 o 
   3   1  25      321.13      343.00     15.15 o 
   4   1  25       48.34       67.62      9.49 o 
   5   1  25        0.30        0.73      8.01 o 
   6   1  25       23.93       22.64     13.48 o 
  -6   2  25       24.20       11.44     21.99 o 
  -5   2  25       74.81       89.66     15.15 o 
  -4   2  25       48.50       70.39     13.66 o 
  -3   2  25      231.49      235.32     19.27 o 
  -2   2  25        1.97      -12.04     12.04 o 
  -1   2  25       66.07       82.28     16.92 o 
   0   2  25        5.93        1.19     16.13 o 
   1   2  25       65.09       71.53      9.53 o 
   2   2  25        1.95        1.67      8.74 o 
   3   2  25      229.54      231.41     12.34 o 
   4   2  25       49.58       61.97      8.91 o 
   5   2  25       74.62       63.94     12.82 o 
   6   2  25       23.18       62.24     28.37 o 
  -5   3  25      186.76      157.60     16.62 o 
  -4   3  25        4.74       -2.33      9.89 o 
  -3   3  25      129.59      130.99     13.75 o 
  -2   3  25      230.64      241.48     23.70 o 
  -1   3  25       11.87      -10.72     11.51 o 
   0   3  25        0.12        9.85     12.04 o 
   1   3  25       11.24       14.51     10.32 o 
   2   3  25      230.33      269.38     18.58 o 
   3   3  25      129.45      127.56     12.66 o 
   4   3  25        4.97       -3.97      9.58 o 
   5   3  25      183.60      144.86     12.75 o 
  -5   4  25        3.82       14.44     20.13 o 
  -4   4  25       34.56       21.50     10.96 o 
  -3   4  25       20.24       12.67     10.63 o 
  -2   4  25      153.54      175.52     13.40 o 
  -1   4  25      233.69      218.37     21.70 o 
   0   4  25      258.92      224.96     19.57 o 
   1   4  25      234.62      197.87     17.12 o 
   2   4  25      153.52      153.88     13.17 o 
   3   4  25       20.23       13.91      9.64 o 
   4   4  25       34.22       35.99      9.15 o 
  -4   5  25       29.42       33.94     17.14 o 
  -3   5  25       34.11       16.76      9.53 o 
  -2   5  25        5.20        0.35     10.67 o 
  -1   5  25       78.31       68.40     14.08 o 
   0   5  25       50.66       29.15     13.06 o 
   1   5  25       78.56       53.03     12.77 o 
   2   5  25        5.42        1.85     10.72 o 
   3   5  25       33.75       21.37     14.14 o 
   4   5  25       28.18       -6.16     23.53 o 
  -2   6  25       17.44       15.26     14.53 o 
  -1   6  25        7.13        1.96     13.10 o 
   0   6  25        5.67       10.15     13.80 o 
   1   6  25        7.46      -12.19     12.19 o 
   2   6  25       17.31       26.67     16.49 o 
   3   6  25       89.08       93.53     27.29 o 
   0   0  26       52.55       32.77     13.20 o 
   1   0  26       70.25       66.10     11.82 o 
   2   0  26      102.48      112.03     12.25 o 
   3   0  26       50.06       39.32     10.25 o 
   4   0  26      185.10      199.60     18.81 o 
   5   0  26       50.00       40.29      9.24 o 
  -5   1  26       68.81       44.28     15.31 o 
  -4   1  26        0.15        0.14     11.83 o 
  -3   1  26      122.29      111.56     15.72 o 
  -2   1  26       29.74       15.14     14.39 o 
  -1   1  26       34.51       40.52     10.42 o 
   0   1  26      370.24      389.91     19.18 o 
   1   1  26       33.56       41.17     10.99 o 
   2   1  26       29.90       36.95      9.95 o 
   3   1  26      122.41      132.15     12.93 o 
   4   1  26        0.10       -7.37      7.37 o 
   5   1  26       69.76       62.15      8.74 o 
  -5   2  26       46.61       46.71     11.00 o 
  -4   2  26       14.91       22.21     14.18 o 
  -3   2  26       57.70       69.26     13.84 o 
  -2   2  26       75.92       63.65     11.53 o 
  -1   2  26       26.09        6.80     11.62 o 
   0   2  26       11.81       -4.43     11.00 o 
   1   2  26       25.18       25.67     11.44 o 
   2   2  26       74.74       69.13     10.47 o 
   3   2  26       57.89       42.28      9.70 o 
   4   2  26       15.29        5.05      9.81 o 
   5   2  26       45.79       35.77     11.01 o 
  -5   3  26        7.49       -5.19      6.65 o 
  -4   3  26        3.05       10.95      9.46 o 
  -3   3  26      148.43      158.22     13.00 o 
  -2   3  26      171.90      175.10     15.80 o 
  -1   3  26       62.07       73.32     10.94 o 
   0   3  26        2.57       -3.64     10.45 o 
   1   3  26       62.56       51.27      9.75 o 
   2   3  26      172.89      139.27     12.66 o 
   3   3  26      147.64      149.53     12.09 o 
   4   3  26        2.98       -0.37      8.67 o 
   5   3  26        6.95       -6.38     11.87 o 
  -4   4  26       30.08       21.79     12.25 o 
  -3   4  26       36.20       33.88     11.43 o 
  -2   4  26        0.40       10.33     13.17 o 
  -1   4  26       48.91       54.08     12.90 o 
   0   4  26      572.04      687.74     41.67 o 
   1   4  26       48.66       49.67     13.49 o 
   2   4  26        0.46        9.93      9.56 o 
   3   4  26       37.03       30.38      9.04 o 
   4   4  26       30.36       58.95     26.61 o 
  -3   5  26       15.55        4.17      9.72 o 
  -2   5  26       66.28       52.86     11.35 o 
  -1   5  26       41.72       32.90     12.57 o 
   0   5  26       29.59       25.23     10.67 o 
   1   5  26       41.71       60.15     11.08 o 
   2   5  26       66.28       57.04      9.99 o 
   3   5  26       15.49      -17.59     22.65 o 
  -1   6  26       22.25       15.16     14.16 o 
   0   6  26       16.71        6.06     14.32 o 
   1   6  26       22.16        1.58     13.58 o 
   1   0  27       22.71       25.93      9.54 o 
   2   0  27      323.31      321.19     22.09 o 
   3   0  27        3.83       -4.19     10.47 o 
   4   0  27      271.09      258.68     13.38 o 
   5   0  27       20.26       15.03      6.97 o 
  -5   1  27       73.24       92.66     22.88 o 
  -4   1  27        2.18      -10.80     10.80 o 
  -3   1  27       28.13       27.64     13.40 o 
  -2   1  27       95.60       67.92     14.59 o 
  -1   1  27       35.56       37.40     12.69 o 
   0   1  27       28.68       24.91      9.49 o 
   1   1  27       35.38       21.85      9.28 o 
   2   1  27       97.19       84.81      9.91 o 
   3   1  27       28.72       23.78      7.72 o 
   4   1  27        2.10       -6.80      6.80 o 
   5   1  27       72.29       77.06     15.51 o 
  -5   2  27       95.54       72.63     18.93 o 
  -4   2  27       34.34       32.44     10.95 o 
  -3   2  27       51.57       46.60     12.34 o 
  -2   2  27       19.36       15.86     12.05 o 
  -1   2  27      155.57      156.53     13.04 o 
   0   2  27        1.64        1.54     12.75 o 
   1   2  27      156.69      156.78     12.67 o 
   2   2  27       20.05       15.32      9.29 o 
   3   2  27       51.04       41.18     15.44 o 
   4   2  27       35.14       27.61      8.33 o 
   5   2  27       96.19       59.20     27.95 o 
  -4   3  27       39.86       38.67     20.24 o 
  -3   3  27      120.96       96.90     12.56 o 
  -2   3  27        6.35       12.23      8.43 o 
  -1   3  27      118.96      126.41     11.97 o 
   0   3  27      137.81      114.03     11.20 o 
   1   3  27      120.72      116.76     14.85 o 
   2   3  27        6.24       -1.37     10.34 o 
   3   3  27      118.25      104.67     11.24 o 
   4   3  27       40.95       32.01      8.08 o 
  -3   4  27       31.62       32.63     10.68 o 
  -2   4  27       13.89        2.43      8.90 o 
  -1   4  27       57.71       60.36     14.86 o 
   0   4  27        3.23      -10.25     10.25 o 
   1   4  27       58.37       47.11     11.69 o 
   2   4  27       13.53       11.06     10.61 o 
   3   4  27       31.08       13.37      9.90 o 
  -2   5  27       24.78       11.87     12.09 o 
  -1   5  27       52.83       40.74     10.01 o 
   0   5  27        7.63       12.92     10.44 o 
   1   5  27       51.67       72.43     14.27 o 
   2   5  27       25.11       -1.27     27.82 o 
   0   0  28       92.09       94.28     13.49 o 
   1   0  28       16.69       18.75      8.33 o 
   2   0  28       15.29       23.92      7.07 o 
   3   0  28       31.39       21.18     10.53 o 
   4   0  28        7.25        9.27     10.63 o 
  -4   1  28       29.61       30.59     14.38 o 
  -3   1  28        6.54        6.57     10.78 o 
  -2   1  28        5.20        7.63     11.99 o 
  -1   1  28        2.99        4.67     10.74 o 
   0   1  28        1.46       -2.49     10.69 o 
   1   1  28        3.20        4.31      7.06 o 
   2   1  28        4.88       -4.01      6.33 o 
   3   1  28        5.99        7.22      6.09 o 
   4   1  28       29.52       23.19      9.63 o 
  -4   2  28       51.19       40.65     12.20 o 
  -3   2  28       17.32       32.31     10.00 o 
  -2   2  28       20.13       14.75     10.08 o 
  -1   2  28        6.87       -3.17      9.10 o 
   0   2  28        0.49        0.59     11.18 o 
   1   2  28        6.59        5.05     10.33 o 
   2   2  28       20.60       35.35     10.26 o 
   3   2  28       16.82       10.11      8.17 o 
   4   2  28       51.82       46.20      9.23 o 
  -3   3  28       43.13       36.23     12.22 o 
  -2   3  28       30.20       21.53      7.32 o 
  -1   3  28       36.70       42.17      8.29 o 
   0   3  28        0.01       -1.32     11.48 o 
   1   3  28       37.93       23.08     11.92 o 
   2   3  28       30.36       38.17     11.11 o 
   3   3  28       42.98       18.67      7.56 o 
  -3   4  28       88.26       83.19     32.79 o 
  -2   4  28       20.54        9.74      9.47 o 
  -1   4  28       14.80       18.75     10.17 o 
   0   4  28       39.94       29.19     10.83 o 
   1   4  28       15.18       16.62     11.36 o 
   2   4  28       20.65        4.95      9.41 o 
  -1   5  28       28.31       -3.08     23.53 o 
   0   5  28      156.42      153.70     22.02 o 
   1   5  28       28.07      -16.50     21.12 o 
   1   0  29        6.39        3.19      6.66 o 
   2   0  29       90.90       73.28      9.04 o 
   3   0  29      144.18      118.40     15.06 o 
   4   0  29        8.46       18.94      8.29 o 
  -4   1  29       43.92       50.82     16.94 o 
  -3   1  29       24.11       38.57     21.55 o 
  -2   1  29       15.31       10.13      9.81 o 
  -1   1  29       22.50        7.25     10.29 o 
   0   1  29        0.05        1.43     10.08 o 
   1   1  29       22.91       23.65     11.25 o 
   2   1  29       14.95       23.97      7.41 o 
   3   1  29       25.03       21.14      6.99 o 
  -3   2  29        2.05       -3.65      9.83 o 
  -2   2  29       17.95       21.43      8.64 o 
  -1   2  29        8.70       -1.79      7.86 o 
   0   2  29        4.54       -3.62      9.07 o 
   1   2  29        8.78       10.32      8.16 o 
   2   2  29       18.22       11.12      7.96 o 
   3   2  29        1.99        0.02      6.36 o 
  -2   3  29       11.81        4.89     18.03 o 
  -1   3  29       39.36       37.74     10.90 o 
   0   3  29       20.96       15.39     17.02 o 
   1   3  29       37.82        8.76      9.96 o 
   2   3  29       11.71        9.66     12.98 o 
  -1   4  29      131.13      112.96     18.82 o 
   0   4  29        4.95      -11.15     11.15 o 
   1   4  29      132.39      142.22     21.35 o 
   0   0  30      310.44      377.44     68.00 o 
   1   0  30        3.89        9.56     11.64 o 
   2   0  30      112.06      118.84     12.82 o 
   3   0  30       42.13       34.41     18.92 o 
  -2   1  30       11.55        5.80      7.95 o 
  -1   1  30        8.88       19.61      8.52 o 
   0   1  30        4.31        3.07      8.27 o 
   1   1  30        8.90       10.76      7.30 o 
   2   1  30       11.48       -0.10     14.85 o 
  -2   2  30        2.60       -0.15     12.86 o 
  -1   2  30        3.98        0.76      8.43 o 
   0   2  30        2.17       -5.78      6.66 o 
   1   2  30        4.42       -9.00      9.00 o 
   2   2  30        2.38       -9.80     15.27 o 
  -1   3  30       19.46       16.05     28.59 o 
   0   3  30        5.91      -11.95     11.95 o 
   1   3  30       19.91       16.88     14.31 o 
  -1   1  31        4.54       -3.08     14.73 o 
   0   1  31        0.03       -5.37     16.82 o 
   1   1  31        4.38        3.08     10.56 o 
                                                 
